# Supplementary material for: Prognostic value of lactate metabolism-related gene expression signature in adult primary gliomas and its impact on the tumor immune microenvironment
Source: Front Oncol. 2022 Sep 20;12:1008219. doi: 10.3389/fonc.2022.1008219 (PMC9530666; doi:10.3389/fonc.2022.1008219)
Supplement: Supplementary file 1 [file DataSheet_1.csv]

Gene	logFC	AveExpr	t	P.Value	FDR
AC025750.2	0.474297997122138	0.0162836650628668	14.5969954102182	4.43373214097689e-42	1.3202767569401e-37
BX276092.7	0.524720396324249	0.0351881188846936	13.9167953994767	7.75877751526972e-39	1.15520438424851e-34
AC116456.1	0.724887285872586	0.089239819503244	12.8043849574496	1.01893943945907e-33	1.01139928760707e-29
GSG1L2	0.719852693226881	0.0604611659337	12.7391134441224	1.99886601697101e-33	1.48805580633407e-29
AC008164.1	0.383151035204942	0.0380822977539015	12.5041867185337	2.22128639006995e-32	1.32290932247006e-28
AC105393.1	0.340095428063809	0.0229027966876108	12.4162808063066	5.43122757422581e-32	2.69551824508827e-28
FAM153CP	0.658448116249808	0.0760959400248924	12.2924576155689	1.90104518498983e-31	8.08704621694674e-28
RNU6-604P	0.242620793228989	0.00665787816568644	12.0207872541429	2.88973201733899e-30	1.07563050015401e-26
FAM153A	0.562603188980091	0.0688512585054188	12.0062631177302	3.33869098787421e-30	1.10466155818798e-26
AP003559.1	0.607286453116411	0.0854013934258999	11.954791738806	5.56488184382297e-30	1.6571105154536e-26
KLHL1	0.888107548791531	0.0970065713379981	11.848106108188	1.59742973976957e-29	4.32438752644165e-26
AC016576.1	0.296562580856385	0.0201055668086922	11.6237269584454	1.43881605818538e-28	3.57042204838703e-25
IL12RB2	0.632125985480723	0.094561574291728	11.5087245773063	4.39213223277178e-28	1.00606856636522e-24
LINC01332	0.384997471823797	0.0296298903564925	11.4756860646944	6.0441033591552e-28	1.28558078449231e-24
RN7SL471P	0.925427526337106	0.107437946444652	11.4511849624121	7.65578377583122e-28	1.51982619517801e-24
GPR52	0.656841204658432	0.0717244616315943	11.4167065476074	1.06710566935873e-27	1.88890867741347e-24
AC099684.1	0.673584252398596	0.0680060392784912	11.41561599783	1.07836145866173e-27	1.88890867741347e-24
AC126177.6	0.606987156751707	0.0780292278264724	11.366375463265	1.73069270107082e-27	2.86314262513816e-24
AGBL1	0.638116972574163	0.0910629460507747	11.2757718739814	4.11838119429366e-27	6.45458711598298e-24
FAM153B	0.694057044024714	0.0875032643729585	11.1601373310176	1.23690124267886e-26	1.84162226022456e-23
AC090136.3	0.247264887192222	0.0266210963399902	10.9457089313905	9.31589764917306e-26	1.29969094083861e-22
AL161734.1	0.729219192461041	0.120109288269038	10.9424735817864	9.60212260677325e-26	1.29969094083861e-22
AL162457.2	0.499351869233819	0.0462002883428412	10.8728466837419	1.83891803939412e-25	2.38083919030775e-22
AP003108.5	0.542100274476261	0.0818808545146195	10.8602007479173	2.068635733839e-25	2.56665978676074e-22
AC126177.5	0.529145877748506	0.0656854901985725	10.8319510133277	2.68990959525032e-25	3.20400511709456e-22
GLP2R	1.21351487040047	0.188617658967384	10.7968525458468	3.72527710024679e-25	4.26658851889034e-22
TRBV20OR9-2	0.432081453942295	0.0569824198754075	10.7407013974129	6.26254310980329e-25	6.90688921198972e-22
CRYGN	0.418776934329277	0.0785955793663544	10.6689504510837	1.21293189355163e-24	1.28995306879216e-21
ELAVL4-AS1	0.36281555999207	0.0481378209598544	10.5786723060799	2.77433253276529e-24	2.84876117795464e-21
LINC02248	0.259493061632763	0.0149302591088375	10.5057386131655	5.39379935819942e-24	5.16616055709892e-21
AP001993.1	0.461906506055866	0.0458675084225934	10.5048273415052	5.43868106376462e-24	5.16616055709892e-21
AP002505.2	0.311255490003714	0.0415434577043288	10.5025662058087	5.5516534967817e-24	5.16616055709892e-21
LINC01885	0.37676496504821	0.0380628190487235	10.3600019971186	2.01676626830122e-23	1.81985654355981e-20
IFNA11P	0.330408217876187	0.0416880667991773	10.3129999889622	3.07734944148629e-23	2.69521504907584e-20
CD177P1	0.478400220066925	0.0627319935288548	10.2761780505641	4.28092187061992e-23	3.64220832752343e-20
AL353611.1	0.409453737294183	0.0423633243078632	10.1901526012467	9.22667806949695e-23	7.63200054315223e-20
WNT1	0.563031669801707	0.0800700987344618	10.096777217734	2.11244315658786e-22	1.70011708964523e-19
AL031429.2	0.499504138583435	0.057964139188233	10.0601986560082	2.91784375160129e-22	2.28651450618903e-19
AC019171.1	0.89924411380968	0.205591650858714	9.88624118539781	1.34016334654458e-21	1.02326625983089e-18
TACR2	0.584044039586443	0.196729295049338	9.85357166459482	1.78060777698654e-21	1.32557345957763e-18
AL109946.1	0.752964799502231	0.109454578750339	9.81473562258784	2.49394530827953e-21	1.81133422902312e-18
ZNF831	0.47718210707989	0.0751022732512596	9.69611733532932	6.93716460768227e-21	4.91844970684673e-18
TUBA8	0.491640611099727	0.112735494271203	9.66943164084012	8.72148998349051e-21	6.01617262757555e-18
KIF12	0.819973582998145	0.111395065936334	9.66720467016634	8.88950216983425e-21	6.01617262757555e-18
AC138466.4	0.632282128947268	0.11914328550042	9.61491809495954	1.39007201209009e-20	9.19856986133746e-18
SLC26A8	0.486098815404264	0.0988936110875024	9.57443100096445	1.96267610473111e-20	1.2705341097105e-17
CTD-2297D10.2	0.609745222334269	0.0885287532790933	9.54469369727384	2.52688944308491e-20	1.60097263481239e-17
Z68323.1	1.00282968956369	0.110500659268044	9.54133089103369	2.60003931607568e-20	1.61299939071045e-17
LINC01616	1.01666578184362	0.176702242229455	9.49211230823576	3.94462758439437e-20	2.39720653485909e-17
AC068254.1	0.392191620908744	0.0265938065456105	9.48465482904436	4.20120769781679e-20	2.50207125651177e-17
AC009084.2	0.976540418253814	0.217718028080028	9.45741022912845	5.28717021698342e-20	3.08708538669279e-17
PAK6	0.600449030176024	0.111656777385778	9.44406127112115	5.91654624606115e-20	3.38813296375402e-17
CNGB1	0.928963696231335	0.104483614047309	9.40269364656368	8.37741668635067e-20	4.70684366200283e-17
KCNG3	0.541451909408786	0.0759923349308017	9.37106847526658	1.09206176475501e-19	6.02211393164345e-17
DRD5	0.993668092180505	0.154609018186961	9.36881087266559	1.11289796764978e-19	6.02543194194091e-17
CASC18	0.402707976500316	0.0799502124207868	9.342415486042	1.38775778370801e-19	7.37940201486736e-17
YWHABP2	0.451883997022568	0.144775198167203	9.28834758460493	2.17789562753816e-19	1.12349611545936e-16
ANKRD63	0.537104085933037	0.0956613927043291	9.28777533243328	2.18828580484393e-19	1.12349611545936e-16
TMEM272	0.930632994222021	0.148420297775282	9.22567392256865	3.66308625117129e-19	1.8488030913115e-16
B3GNT4	0.777721169374837	0.244139703907109	9.20528097759997	4.33585012344111e-19	2.15188241626382e-16
CRHR2	0.748821063908195	0.138417126728573	9.18820624401417	4.99220660127735e-19	2.43701521594815e-16
LINC01106	0.774066614937504	0.119822979299282	9.1443218382533	7.16537604164247e-19	3.44146077045209e-16
AL590233.1	0.446965004462124	0.0669113941738773	9.1372345775238	7.59508126602842e-19	3.5899417450761e-16
AC011995.2	1.36905004722756	0.225737748293348	9.11564549047481	9.06754188380274e-19	4.2189572221231e-16
LINC01511	1.00760428936661	0.142426519542748	9.1018240862076	1.01551315018858e-18	4.6523000902024e-16
DNAJC5G	0.383230012145243	0.0570949715484851	9.07873697294754	1.22669329526166e-18	5.534617113076e-16
LINC01331	0.73834612440245	0.0835424524310982	8.96727007405322	3.03849304557589e-18	1.35045143150983e-15
LCN15	0.617519753197792	0.109318621515297	8.95462848665779	3.36588855977192e-18	1.45416889261664e-15
LINC01257	0.382401162423874	0.05985172903858	8.9544950953862	3.36952292264586e-18	1.45416889261664e-15
AC092296.3	0.439623336152332	0.0810057494567318	8.89726952616244	5.34741987700121e-18	2.27479241567632e-15
AP001972.3	0.619323125946105	0.13249255335063	8.8896372900846	5.68618637026877e-18	2.38483461596991e-15
CALHM1	0.83392985654227	0.125647501475109	8.85888824514671	7.27981337255892e-18	3.01080948066749e-15
AC010931.1	0.716774231215882	0.1269999613733	8.8039792030101	1.12984131099164e-17	4.60882391215193e-15
NWD2	1.05891635202726	0.160551035374515	8.75142617939467	1.71739418737059e-17	6.91088704209749e-15
KLK7	1.84805403623499	0.307712427330599	8.74534075447234	1.80249335550937e-17	7.15661961871441e-15
AC004817.1	0.459616079754637	0.0617978624992796	8.69247012508612	2.74082570044623e-17	1.0738987856301e-14
PCMTD1P3	0.135008552356974	0.00798874264817027	8.68889310742783	2.8194513201966e-17	1.09035871964694e-14
AC079296.1	0.391116444860774	0.0679933942497236	8.62544319280759	4.64940036292182e-17	1.77499800009084e-14
LINC00390	0.918314764349588	0.1574182424972	8.6176313709833	4.94375544248473e-17	1.86348290590266e-14
AC018866.2	0.19763357598077	0.0176074925733169	8.5899672166294	6.14211816875174e-17	2.28624993536362e-14
AC007785.3	0.424445333917336	0.133339137076387	8.56156329468779	7.67106032543074e-17	2.82010906630465e-14
BHLHA9	0.527130390201867	0.0798998147777827	8.55380542660945	8.15040395895404e-17	2.95978937914309e-14
CES4A	1.64482094510676	0.573968978884979	8.53934228800949	9.12442424473259e-17	3.27357958023671e-14
CHRM2	0.5517398863872	0.105731209383454	8.52709089532801	1.00388532007887e-16	3.55877345967959e-14
LHFPL5	0.522335697146527	0.0891689033111911	8.52027572578343	1.05861409691501e-16	3.7086365385806e-14
TPBGL	1.03432330988905	0.299232178923171	8.49328473520474	1.30586644445033e-16	4.52163848637697e-14
MAPRE1	-1.08472577825246	4.26155875395675	-8.46277874161571	1.65447550281456e-16	5.66287028997838e-14
AC139491.1	0.876889064750567	0.159970078236002	8.45979990721614	1.69308710820477e-16	5.70175574687976e-14
LINC01476	1.14781195657605	0.148718175069508	8.45879346157177	1.70633281714725e-16	5.70175574687976e-14
AC022960.2	0.647285996345442	0.188304816041795	8.45751704153057	1.72327898857942e-16	5.70175574687976e-14
PNMA5	1.70622275053146	0.396632082514138	8.44920865632983	1.83772046651156e-16	6.01358681887704e-14
THSD4-AS1	0.461143406314214	0.0731724110714858	8.41934388182672	2.314598917523e-16	7.49175288760868e-14
RTL1	0.405659408408172	0.0698038916394375	8.41740935412841	2.34939762758528e-16	7.52261962948757e-14
LRRC7	1.29811287294843	0.420194414126013	8.39929992277449	2.70126819115856e-16	8.5572727868425e-14
RPLP0P2	0.826144614452367	0.191882592414093	8.38540355054443	3.00613708332133e-16	9.42281579654133e-14
RASAL1	2.53230147321936	0.706422779348223	8.3730557486025	3.30540055776951e-16	1.02529393551313e-13
GALNTL5	0.562246051463666	0.10647646513583	8.35197921535658	3.88566032307559e-16	1.19285766083036e-13
LINC01821	0.369447385635538	0.0452718703588044	8.32526956584286	4.76737538646977e-16	1.44860106386017e-13
AC105219.3	0.380794047772086	0.0659712183020963	8.32341058347591	4.83562374637119e-16	1.45449700928729e-13
GPR6	0.991243390207464	0.160164265089555	8.31603167420826	5.11617142907363e-16	1.51899428808463e-13
SSTR4	0.435633358258474	0.0642552243113857	8.31511638546502	5.15207277508723e-16	1.51899428808463e-13
ANKRD34C-AS1	0.639142044889653	0.0940539242701414	8.30970652159811	5.36940788681557e-16	1.56755125542739e-13
LINC02607	1.82585434625613	0.343126240556304	8.3078011000017	5.44809230091295e-16	1.57508051006394e-13
GABRG3	0.830334583443854	0.157590293606738	8.29675086155132	5.92737991548943e-16	1.69716845311004e-13
LINC01010	0.309848933974681	0.0542004481066479	8.27811408927964	6.83179076010242e-16	1.93749585956505e-13
MIR370	0.356808354955072	0.0395344947309711	8.2752700870479	6.98129811254927e-16	1.96121787920276e-13
FAR2P3	0.590263031153193	0.115515179957491	8.26664450663506	7.4547804194629e-16	2.07465842365202e-13
DRD1	1.48492512308229	0.352202230345135	8.26059026868132	7.80591680368986e-16	2.15226472759515e-13
Y_RNA	0.46786095040926	0.0454214478868391	8.2565991234128	8.04627806736579e-16	2.19818411275246e-13
AC134312.3	1.42277591051211	0.265147581290468	8.25445990916104	8.17810276500773e-16	2.21388676487636e-13
AC011287.1	0.680555075226207	0.0998234833221521	8.22420127070766	1.02878627827599e-15	2.75992772923446e-13
AC097639.1	0.658770892709168	0.255235865663366	8.20668615990713	1.17459581004512e-15	3.12295660995746e-13
RTBDN	1.2251221782578	0.345711476986137	8.19359760993087	1.29670342999602e-15	3.41710041932932e-13
GALNTL6	0.657460598600031	0.149192033983957	8.15161758221326	1.77926050085031e-15	4.64761571880004e-13
AL355472.2	0.471750757236412	0.078999672120339	8.14856662621935	1.8205534868596e-15	4.71412536797436e-13
GPR150	0.733123951789823	0.187446269602732	8.13925160284334	1.95256938153057e-15	5.01238026234633e-13
SERTM1	1.98703043933921	0.43528906654701	8.11866724957906	2.27873346102295e-15	5.79966880361892e-13
AC007922.3	1.00567170758963	0.118842332128648	8.07997579227657	3.04389486072231e-15	7.68144925106687e-13
SLC46A2	0.187686607698006	0.041276427031334	8.06142689316913	3.49574127217018e-15	8.74757845400703e-13
DCTN1-AS1	0.916773796590817	0.220219227623234	8.03492449259627	4.25826520542784e-15	1.05668851072692e-12
CCBE1	0.70359483483527	0.120521310990861	8.02821923049707	4.47587655889859e-15	1.10150952207341e-12
AC004817.4	0.453856714596999	0.071684102955424	8.02376483484471	4.62646717827055e-15	1.12923721011918e-12
GPR68	1.18146054698099	0.367862264763056	8.01967512152531	4.76912491490823e-15	1.1545935098873e-12
AP000866.5	0.507614274486608	0.10429906014089	7.97881363319151	6.45538288054883e-15	1.55022896304019e-12
AC121757.1	0.650450725152529	0.144640352946737	7.9722025617588	6.77867347802347e-15	1.61484271062866e-12
RNF144A-AS1	1.02014454957921	0.22784180165436	7.96704756040363	7.04179624409746e-15	1.6642111790217e-12
AC020928.2	0.243375313880209	0.0486704434185149	7.96582722938422	7.10554480704306e-15	1.66605443515062e-12
PTGER3	0.653160983322263	0.122188856661278	7.96191847520738	7.3135895881085e-15	1.69741328697833e-12
AC005632.5	0.464789597954579	0.0689968728570376	7.96118503265683	7.35329149104051e-15	1.69741328697833e-12
AL049775.1	0.794887004781215	0.168218363973978	7.9534446701635	7.78546453889273e-15	1.78335048491652e-12
AC068787.1	0.35332734283239	0.0463209456369657	7.95141377712214	7.90294602123324e-15	1.7849506537485e-12
OPN4	0.441563433423359	0.0873512499323663	7.95125277249601	7.91233414919748e-15	1.7849506537485e-12
AC021683.2	0.561503829822333	0.11626268933325	7.94867045234972	8.0644202686151e-15	1.79877142226214e-12
AC103855.2	0.734635172404411	0.12488216964493	7.94816690455393	8.09441099412742e-15	1.79877142226214e-12
PTPRR	1.62104929810847	0.435114280364303	7.93574041316955	8.87038830151366e-15	1.95661053957388e-12
AC134312.1	1.09355997494836	0.214520541582064	7.92536802796472	9.57392628622935e-15	2.09626747758337e-12
LY86-AS1	1.027665551691	0.183159345571341	7.91547201124327	1.02963408541615e-14	2.23798859821328e-12
LINC01168	0.317631485355535	0.0803845075598071	7.90456779736769	1.11546996363399e-14	2.40699018674586e-12
BHLHE22	1.30813973021077	0.273855990129235	7.8883161034953	1.25665355109371e-14	2.69213161470997e-12
RHO	0.282898066244712	0.0549635879813346	7.87477945543777	1.38759096321616e-14	2.95140597876078e-12
NME4	-1.22680442012997	3.29475888932393	-7.86140778385496	1.53011710210638e-14	3.23147709691658e-12
TGFBR3L	1.27754963974246	0.399865512222362	7.85104473983405	1.65041786704002e-14	3.46099600314913e-12
ARHGEF28	0.624791552832127	0.223901022227994	7.84760389916438	1.69238751502768e-14	3.52418988968491e-12
VWA7	1.22509149752433	0.358251601463969	7.84280141964606	1.75273024916428e-14	3.62450009441764e-12
CDH9	1.2347546057411	0.283069403141757	7.83641851535506	1.83622510950018e-14	3.77097319384113e-12
AC011474.1	0.794123737832802	0.280704372214758	7.83508231076419	1.85419418060767e-14	3.78179413083118e-12
AL591501.1	0.490924463993105	0.0763867126822785	7.83154144110354	1.90265397510753e-14	3.8542333381464e-12
YWHAZP6	0.336373785011223	0.154571542827788	7.8295189248842	1.93089193339681e-14	3.88500675626285e-12
GPR83	1.5045578068968	0.347850101857284	7.81873208989192	2.08861960209807e-14	4.17415533632726e-12
UNC5B-AS1	0.52423845137245	0.139094929175114	7.81375359458516	2.16563666778584e-14	4.29922191288845e-12
LINC02296	0.415487116152906	0.0678666574775346	7.81138110893301	2.20331738565498e-14	4.34505861655855e-12
OR2S1P	0.21401560885833	0.0443771357727754	7.80958633196413	2.23225146111426e-14	4.37315684270135e-12
AC130456.1	0.240614380373595	0.0473849397652648	7.79906441766966	2.40956950119315e-14	4.68968369977318e-12
SLIT3	1.3091133951824	0.487513057475048	7.79373537790065	2.50460201960724e-14	4.84298954154964e-12
KCNA4	1.01734219824431	0.269879439454144	7.79063652789237	2.56155276199504e-14	4.92115600946377e-12
KLHL34	0.426586745532187	0.108936797516222	7.77909302803213	2.78515788352704e-14	5.31643791382488e-12
PP12613	0.264379842421617	0.0438982491845877	7.77663085541273	2.83528522398832e-14	5.3776511719697e-12
CDK2AP1	-1.15895282957693	4.33660046567998	-7.7667897444084	3.04467524117979e-14	5.73824932480076e-12
ATOH7	0.929176609883583	0.300842406564913	7.75366037779617	3.34792486939972e-14	6.27009476484182e-12
AC007450.4	0.45103808957174	0.0928502455730329	7.7495760653395	3.44819373054705e-14	6.41751955676438e-12
THEMIS	0.654650177932405	0.154253617230045	7.69350176530525	5.16410120235055e-14	9.55134196295619e-12
ABHD4	-1.31555017828439	3.1372153547254	-7.68631335971317	5.43758707473277e-14	9.99509061181434e-12
AP001178.3	0.468725534934641	0.147707897546914	7.6679199785168	6.20404365662373e-14	1.13339884666835e-11
IL1RAPL2	0.368976394146846	0.0569117702892339	7.66040185486073	6.54713053831191e-14	1.18878325103568e-11
FO393419.1	0.312720995032751	0.0624965847655106	7.65794584125369	6.66320985658466e-14	1.20252765520835e-11
ANKRD36BP2	0.288804609349192	0.0560563579777712	7.65322157062582	6.89222481010543e-14	1.22808755418791e-11
SEPTIN2	-0.976604119166848	4.62667379752194	-7.65303792273524	6.90128224406279e-14	1.22808755418791e-11
AL162311.1	0.471048918365432	0.142557107850019	7.65248623847449	6.92856165973434e-14	1.22808755418791e-11
LPAR3	0.443936397239392	0.0603133036582799	7.64957207218199	7.07443230255842e-14	1.24652334382003e-11
GLS2	0.569754033728147	0.141357701369616	7.63002904006887	8.13393977043298e-14	1.42477916755267e-11
MIR4635	0.983318452873392	0.253098504614344	7.61770284086814	8.88104625721739e-14	1.54654851138842e-11
AL583722.2	0.298958968965127	0.0530095426480609	7.60760125280659	9.54338637026634e-14	1.6522265077546e-11
SLC7A4	1.35899882517188	0.374598428938543	7.60164780581253	9.95628644119648e-14	1.7137473852367e-11
TMEM233	1.51127737005817	0.441635348512564	7.59843047185966	1.01866974680786e-13	1.74333032876118e-11
ISLR2	1.93233310355138	0.619583315139028	7.59353138028189	1.05476725091823e-13	1.79479195416246e-11
C4orf50	0.9351030319861	0.212434877441334	7.58675996765418	1.10674260516083e-13	1.87253302820905e-11
PLEKHA1	0.907367386976943	0.73244044446108	7.58166841345968	1.14747776747507e-13	1.9304854779589e-11
PRPH2	1.05992760693347	0.274464978037132	7.57834446907485	1.17486415399443e-13	1.96545532458687e-11
PNMA6F	1.7769168462282	0.371954338499298	7.56804960663006	1.26383442315873e-13	2.10248388004584e-11
PPP1R26-AS1	0.42638958174453	0.17188799003551	7.56490132248845	1.29234420812504e-13	2.13162835135516e-11
HOOK1	1.07835842871151	0.263257688387778	7.56453848217427	1.29567039960805e-13	2.13162835135516e-11
AC025366.1	0.491277666432615	0.0668173694722664	7.56175420051694	1.3214763123819e-13	2.16213855110485e-11
MAPT-IT1	0.595007075238186	0.226057342294701	7.54446850695778	1.49339768646016e-13	2.4300763009514e-11
IL1RL2	0.460199143727933	0.113373869910418	7.53684971838301	1.57599733751123e-13	2.55054612589181e-11
MGAT3-AS1	0.565572229243381	0.187765443359805	7.52101642456499	1.76231006003019e-13	2.8366523766259e-11
ERC2	1.5510675862256	0.85296730671752	7.51610858645016	1.82434661948666e-13	2.92072008790719e-11
ANTXR1	-1.49696736623133	3.26158708037256	-7.51503550593987	1.83819450862815e-13	2.92715273144006e-11
RPSAP69	0.93749107921382	0.218602289183614	7.51294419373126	1.86548055041959e-13	2.954802118638e-11
AC145207.1	0.517788730691086	0.179016495830719	7.50150156595296	2.02198874084537e-13	3.18575559390971e-11
AC109446.3	0.205133939927782	0.0390208185713645	7.49562089217749	2.10738153255903e-13	3.30282143560752e-11
HIPK4	1.60373607146134	0.358777345926548	7.45500044817325	2.80232792145851e-13	4.34926262870049e-11
AC073525.1	0.428042741496528	0.0765228890723602	7.45490099288634	2.80427975253709e-13	4.34926262870049e-11
C1QL3	2.51350247924656	0.596806963166253	7.45347999568507	2.83231371887374e-13	4.36998123941047e-11
CTPS2	-0.894711497700391	1.88011401677888	-7.45152352134748	2.87136367079431e-13	4.38894470821888e-11
PCLO	1.50460050718757	0.448504025255976	7.45138829144964	2.87408226913386e-13	4.38894470821888e-11
SMPX	0.698834518071633	0.130494275947219	7.44731653337283	2.95713632010798e-13	4.45409131019251e-11
TSPAN6	-1.50663107124997	2.68273963355749	-7.44727355340718	2.95802548853368e-13	4.45409131019251e-11
CPNE7	1.81701544895295	0.598099564033321	7.44710011633714	2.96161622479051e-13	4.45409131019251e-11
AC103770.1	0.425397784439025	0.0649974794078751	7.44155646468288	3.07867666256105e-13	4.60687606320316e-11
WNT10B	1.90810096905645	0.530857890717233	7.43520767450861	3.21834014988822e-13	4.79178664916857e-11
AC127496.2	0.827063668823658	0.315662575622623	7.42561125181811	3.44136393448127e-13	5.09835498711359e-11
LINC01164	0.458472911991366	0.0732938229208834	7.41729866950579	3.646797288502e-13	5.37595691371349e-11
MPP7	0.929058589386617	0.279998918434523	7.40972359281594	3.84448829211517e-13	5.63946661884756e-11
LHX6	1.36752248934233	0.430219429829596	7.40810851058373	3.8879827017022e-13	5.64824376048176e-11
AL353746.1	0.751617216554843	0.129571193398385	7.40809282614588	3.88840745147008e-13	5.64824376048176e-11
AC134312.6	0.407857803715229	0.0716707697158414	7.40559029897581	3.95676656386246e-13	5.71964052129595e-11
ADAD2	1.0554037317517	0.267265616316741	7.40148970515069	4.0713439490289e-13	5.85172800134774e-11
LRFN2	1.57102548931347	0.58141471318165	7.40092258242505	4.08744517523114e-13	5.85172800134774e-11
SAMD12	1.25986128162336	0.50889005334216	7.39759427446457	4.18321036130378e-13	5.96017407363177e-11
OPRK1	0.856488813075458	0.195424734341012	7.39335036358205	4.30852848105617e-13	6.0893174789833e-11
AC110619.1	0.489601752745696	0.19975072134637	7.39311338295865	4.31563414994186e-13	6.0893174789833e-11
C17orf107	0.801261341710255	0.287354887802002	7.39207521516656	4.34689892714039e-13	6.0893174789833e-11
AC073578.2	0.397382315494176	0.0852731288638413	7.39145017332487	4.36582966509406e-13	6.0893174789833e-11
HTR1E	0.864492478459765	0.165897338935299	7.39111231309939	4.37609624723764e-13	6.0893174789833e-11
FGF22	0.47175640685621	0.172225816937057	7.38622179258525	4.52739320965671e-13	6.24334822474364e-11
AC148477.2	0.199815384470799	0.0344303945622009	7.38617951675297	4.52872327404334e-13	6.24334822474364e-11
IGHD4-23	0.136987744259287	0.00229798683255224	7.3806858426779	4.70487503019756e-13	6.45630270272916e-11
MAST3	1.98526306351926	2.04462503857019	7.37744073383129	4.81207755596809e-13	6.57312135145036e-11
CR589904.1	0.356399712647442	0.0543858912841267	7.37634722697628	4.84874033814225e-13	6.59295843786301e-11
TRABD2A	0.525710511949795	0.157091415583965	7.37066498814236	5.04372350500307e-13	6.82690902418097e-11
CLEC4G	0.929514800403575	0.206311855053272	7.36892494000622	5.10496091954579e-13	6.83862570557143e-11
GRIN2B	1.62402395706912	0.449138041267908	7.36885867589143	5.10730735333106e-13	6.83862570557143e-11
PDE4C	0.654681188845353	0.186832591691668	7.36846481864987	5.12127588267321e-13	6.83862570557143e-11
RASGRF2-AS1	0.445492240358917	0.137254330167739	7.36631739411492	5.19810022921612e-13	6.91022449221418e-11
SSTR3	1.20407406152973	0.256457519221917	7.36359341460058	5.297184234605e-13	6.99703246953345e-11
AC020907.5	0.452048403721098	0.111750443647233	7.36323403095359	5.31039471460326e-13	6.99703246953345e-11
RYR2	1.61086129567645	0.383208583055238	7.3608236768637	5.39983789824977e-13	7.08354065788905e-11
AC226101.1	0.370561794168777	0.0807872864684783	7.35638119827489	5.56858956976359e-13	7.27287106177281e-11
AC005329.3	0.51636403850973	0.158717527086579	7.35463235572028	5.6364351806603e-13	7.32933479518351e-11
RAB3B	1.39686021182086	0.464825279203672	7.35383986795955	5.66744658147637e-13	7.33761844796536e-11
MIR4801	0.597786608026503	0.0788686379570569	7.3486283947483	5.87560386596642e-13	7.57418752903672e-11
CCKBR	1.99660489186746	0.549404548384639	7.33994957113479	6.23907068790833e-13	8.00806236829889e-11
CDH12	0.691650860374457	0.15244141657662	7.33436821000505	6.48441184067422e-13	8.28724531294408e-11
FFAR1	0.353288760750107	0.0702974395501734	7.32866334188643	6.74498808152377e-13	8.58342970476987e-11
OR14I1	0.787955085888361	0.124811308683809	7.32667111983142	6.83839040555353e-13	8.66525912751374e-11
LINC01361	0.442793733271006	0.076039890700745	7.32296510041688	7.01553912100349e-13	8.85206457395093e-11
DGKE	1.07276456919756	0.431856934234352	7.3163324219869	7.3439230593892e-13	9.22731396044269e-11
OTOF	0.619132466505682	0.146462258380321	7.31341849148969	7.49292962100108e-13	9.37497723757017e-11
C22orf24	0.350272500454706	0.138263151486925	7.30648227666643	7.85968994212704e-13	9.79271326764263e-11
MTUS2	0.997373293550021	0.24736597471912	7.30187424241229	8.11305004091413e-13	1.00662668382642e-10
AC106881.1	0.974851616381293	0.357887821181694	7.30002485762351	8.21697763685564e-13	1.0152911206236e-10
LINC01202	1.1117779578246	0.174116367844264	7.29706150409583	8.38624226941368e-13	1.03192364586199e-10
FCER2	1.01778301673947	0.152352281128921	7.28636035230711	9.02653039503474e-13	1.10614000865574e-10
HTR3B	0.734858898644498	0.104478139986717	7.28441275050171	9.14812786991983e-13	1.11644652340358e-10
AL049651.2	0.538917314598107	0.0962445830018594	7.28018423554893	9.4177067118929e-13	1.14465498149693e-10
GREM2	1.37165441007688	0.40187460347532	7.27669664201499	9.64591754833533e-13	1.16762655591191e-10
DLGAP2	1.25266047879734	0.341186632474772	7.27217351895176	9.95000557136298e-13	1.1952400094967e-10
AKAP5	1.46789142919567	0.608785101769555	7.27211043507102	9.95431265884819e-13	1.1952400094967e-10
LINC02857	0.678492711260675	0.130505382710842	7.27116994497944	1.00187430392113e-12	1.1981451012917e-10
PROKR2	0.672498267247975	0.112513511904915	7.26950726499465	1.01336537471676e-12	1.20703976513263e-10
SLC27A2	0.660751666752895	0.147539865716297	7.26885478587067	1.01791010330521e-12	1.20762259188137e-10
DCLK3	0.555455157925502	0.125646641449371	7.25698374332482	1.10418430477192e-12	1.30477778680549e-10
SV2C	1.14409747910758	0.286564564859963	7.25416981701722	1.12566667956163e-12	1.32490523256863e-10
MCHR2	1.26296033174827	0.210630396565141	7.25206619364776	1.14199438820806e-12	1.33490437719478e-10
DECR1	-0.844308043281507	2.99328770802711	-7.25192125892298	1.14312786683011e-12	1.33490437719478e-10
AC104024.2	1.37689832906344	0.26577770395774	7.25086742795848	1.151402809997e-12	1.33931534672229e-10
AP003721.1	0.728423349861317	0.289401240631008	7.24725356388505	1.1802296709433e-12	1.36750502495523e-10
YPEL2	0.951451113344412	1.26530419081844	7.24492000234732	1.19921980946615e-12	1.38412277078617e-10
PRRG3	1.23347388432175	0.32004194521296	7.23107698317491	1.31820927706947e-12	1.5155843958523e-10
AC025253.1	0.560003483204755	0.124457862344124	7.22597675637441	1.36491439225892e-12	1.56324695279562e-10
AC008574.1	0.385174006836654	0.0488190512713016	7.21912913685763	1.43018869880923e-12	1.6317302326874e-10
VIPR1	1.15527086686314	0.463060470751738	7.21722409958927	1.44888770484863e-12	1.64675488835811e-10
EXD1	0.142223721644365	0.0241274273374522	7.21565476223983	1.46447204895922e-12	1.6581387328482e-10
SPARC	-2.30482962657306	6.62820500913442	-7.20985439949012	1.52351633228305e-12	1.7184571720729e-10
SOWAHB	1.24649588456798	0.245412835141521	7.2057864798512	1.56631556800145e-12	1.76006584845083e-10
CDKL5	1.54849283528339	0.830651533739165	7.20122113320166	1.61575711495854e-12	1.80879757027201e-10
AC011978.2	0.32833590811064	0.253061570151344	7.19128439540031	1.72873488193222e-12	1.92802499304036e-10
AACS	0.870555619462648	0.912409757249453	7.17988814372475	1.86788889516783e-12	2.07544759404133e-10
C10orf82	0.362985984067401	0.0844618586717195	7.17806489523695	1.89115076645156e-12	2.09348280756114e-10
F2R	-2.15372454112411	2.73797768650792	-7.1555481350313	2.20300406881993e-12	2.42966870967852e-10
ALOXE3	0.377751985795435	0.117482223751523	7.1489739590925	2.30323015817421e-12	2.53083349262404e-10
AC012645.3	0.624553745942387	0.352737438418819	7.14344229301273	2.39102461244471e-12	2.61764451872715e-10
TNIP3	0.176062697653592	0.0306197347158767	7.13965267850078	2.45306082636338e-12	2.67572327060251e-10
AC062028.1	0.8211431654251	0.169920938806097	7.13713768606079	2.4951019941741e-12	2.71164770739111e-10
LYZL4	0.258411269646216	0.0473918241353735	7.13276959595496	2.56980951046783e-12	2.78268318555313e-10
SIAH3	0.584750761400171	0.144468410802822	7.12949868817639	2.62718735293827e-12	2.83450670274623e-10
PYDC1	0.888669096635669	0.189252620202778	7.12596147088774	2.69065422161895e-12	2.8925018560061e-10
GRM2	1.20419833126183	0.380419970906297	7.10048047645125	3.1945689027051e-12	3.41793795869176e-10
PRSS3P4	0.854368331432775	0.17792083144357	7.10011744687357	3.20237991293909e-12	3.41793795869176e-10
AC026585.1	0.551580318277048	0.15553101140376	7.08736446840663	3.48901168208154e-12	3.71056392389372e-10
AC091182.2	0.709349916880299	0.173849311771281	7.08500093373604	3.54483641676988e-12	3.75209906797715e-10
TRHDE	1.00823788990746	0.222799906098649	7.08464716552538	3.55326730193282e-12	3.75209906797715e-10
AC000403.1	0.592745585790236	0.238645422160333	7.08134095347906	3.63301849249127e-12	3.81638700213397e-10
FUT1	0.517880164835289	0.266721649156999	7.08106390214583	3.6397807394924e-12	3.81638700213397e-10
MIR670	0.442096322862557	0.05640411269921	7.07831546804502	3.70753783144345e-12	3.87379163314818e-10
AC010336.2	0.438047528465756	0.18590226950364	7.07569328987547	3.77333701710993e-12	3.92875628305942e-10
CFAP20DC-AS1	0.314672940790498	0.0757284487826993	7.07484361028497	3.7949034482447e-12	3.93680321869045e-10
GABRA5	2.68547150929485	0.871967511295777	7.07434926060459	3.80750663907196e-12	3.93680321869045e-10
RXFP1	1.24313165276986	0.308898645472262	7.07143988347743	3.88251733622056e-12	4.00047063107182e-10
BX842568.4	0.575286917536117	0.103632052565171	7.06927417386754	3.93929543599442e-12	4.04497722389799e-10
SH2D1B	0.25157748831241	0.0629562204135723	7.0619802253687	4.13658656296214e-12	4.21994623184631e-10
FADS6	0.970636110696081	0.185877404979877	7.06192792132823	4.13803579722991e-12	4.21994623184631e-10
AC134312.4	0.997634966222123	0.247852823584788	7.05991588617124	4.1941653508846e-12	4.26258893578982e-10
ADRA1B	1.79263520512024	0.96035446108141	7.05750355374433	4.26244871171434e-12	4.31725162372209e-10
BFSP1	0.635161145133072	0.260885792777559	7.05481171092903	4.33993375547881e-12	4.38083211425925e-10
STYK1	1.3259394638409	0.303582264542587	7.04629317222358	4.59437360969484e-12	4.62200193748287e-10
CPNE9	1.58534350263006	0.502725503249483	7.04034706052271	4.78060602201271e-12	4.79316114893921e-10
AC020907.2	0.798429976029756	0.203647064902464	7.03678036911976	4.89585270966971e-12	4.89223832176324e-10
AL390778.2	0.43120654811772	0.0737678128014806	7.03562026504358	4.93392290156636e-12	4.91379117601481e-10
VANGL2	-1.5671216326427	3.14741046974692	-7.0313183240515	5.0776519611546e-12	5.04007733664205e-10
AC021683.1	1.28826916309236	0.370522251954542	7.02403469454244	5.33043363574536e-12	5.27341039220017e-10
CCDC177	0.821037307262394	0.238329102935789	7.023530027418	5.34839924855953e-12	5.27366333852999e-10
MAP2K1	1.09881264526278	3.02953280883972	7.02139032216706	5.42523350879653e-12	5.33176908993212e-10
AC012307.1	0.261080338519538	0.0450676664409392	7.0182897982467	5.53849711218082e-12	5.41915494921897e-10
SLC9A7P1	0.680884960261761	0.22637441278241	7.01796357914343	5.55054825546304e-12	5.41915494921897e-10
GRM7	0.966862236872588	0.258546587958094	7.01587966875036	5.62814192490997e-12	5.47695458300553e-10
ICAM5	2.50097594747766	1.05759039455804	7.0153245703831	5.64898990534584e-12	5.47933620199962e-10
NCOA7	1.377941864074	1.52896368875682	7.01331581818627	5.72506906720059e-12	5.53510086633439e-10
FAM131A	1.13702398955479	2.13002718090043	7.00534784296572	6.03688693264862e-12	5.81768346538545e-10
BDNF	1.08174357153683	0.269046607678693	6.99401724915214	6.50920772997925e-12	6.25261896075232e-10
AC091729.2	0.506716254396471	0.13947403837886	6.98667525111685	6.83444879126294e-12	6.5439297783353e-10
C16orf70	0.605893479202068	1.48659310011857	6.9847111978999	6.92412637440087e-12	6.60854599925991e-10
AC011504.1	0.477053756527302	0.167606502770211	6.98324760676737	6.99170366020729e-12	6.65172369308794e-10
AC015819.3	0.382589059246897	0.0574991090729022	6.97506264090732	7.38173376058387e-12	7.00042254530785e-10
TINCR	1.09005561135684	0.591091207597623	6.97455841852991	7.40644759785656e-12	7.0015617958404e-10
AP2A2	0.763356518451108	2.60320909426185	6.97123820358613	7.57122523658048e-12	7.12550967914543e-10
DTNB	0.885055939586138	1.31577327712844	6.97095549870076	7.58542067395091e-12	7.12550967914543e-10
TTC7B	0.833846078921047	1.06842927386949	6.96917431697439	7.6754620609351e-12	7.17573128852786e-10
NRAP	0.363712108537843	0.0825084101737678	6.96894601578293	7.68707865216062e-12	7.17573128852786e-10
SPTB	1.06569672634751	0.334981780736477	6.96022641087384	8.14391573850923e-12	7.57842258941649e-10
SH3RF2	0.308218071966975	0.0682158309644028	6.95837626519343	8.24422348120426e-12	7.64786563312463e-10
CMIP	1.1142696409282	1.85741473330089	6.94896883878877	8.7733280819402e-12	8.11342123055948e-10
PRRX1	-1.59300058100919	2.55143093306398	-6.94742951554169	8.8630225251733e-12	8.17099333605605e-10
TMEM266	0.607501650756048	0.295126370365028	6.94298190202552	9.12726942461978e-12	8.38863669525703e-10
ELAPOR1	1.16292867007042	0.513781857853284	6.92220729424888	1.04676236592846e-11	9.59091991772856e-10
PDZD7	0.931314671270147	0.469745327636129	6.92068893615062	1.05728367773714e-11	9.65760532382106e-10
MAP3K21	0.382299747439981	0.135649856261987	6.91844504714382	1.07302284940584e-11	9.77139890202051e-10
GPR22	1.4846927135975	0.384639365750274	6.90156105980223	1.19906101505312e-11	1.08858655201987e-09
PGAM1P4	0.642952515584302	0.154594394746034	6.90061913337845	1.2065052026478e-11	1.09201556001356e-09
PPP1R37	0.89136438064876	1.7320832852858	6.89789517257226	1.22828934115222e-11	1.10836363638881e-09
PTER	2.33743851386229	0.941428508732868	6.8898314576832	1.2950651776945e-11	1.16508914989084e-09
AC010266.2	0.457768300471856	0.0938123254029003	6.88791482714066	1.31145371597215e-11	1.17627917934394e-09
GRM4	0.482590050185475	0.117279655224197	6.88405236760585	1.3451013993747e-11	1.20283571983723e-09
ACP7	0.565700530775293	0.126176297643061	6.8817873081266	1.36522607041031e-11	1.21717670433168e-09
MAPK9	1.01053763928249	2.06930640666073	6.87913041282995	1.3892090221798e-11	1.23486167947672e-09
DPYSL3	-1.50392115624975	4.73978722895541	-6.87506109090883	1.42674541294592e-11	1.26445312222332e-09
ATP6V1H	0.9533788887419	2.65755556262313	6.87102006641291	1.46500542885751e-11	1.2945083578789e-09
EPCAM	0.750538524452634	0.331029331778018	6.86524115602038	1.5214750134152e-11	1.34042848962952e-09
AC104260.2	0.223058649246258	0.0563677394722677	6.85845061238545	1.59056404890893e-11	1.39380046659828e-09
CDH8	1.17427770296645	0.38071680079696	6.85836859921301	1.59141701472032e-11	1.39380046659828e-09
SLC30A3	2.1429641047592	0.607704446151363	6.8574726447365	1.60076454815853e-11	1.39787585674677e-09
SLC22A8	0.254876304936539	0.0172514532458037	6.84819380374325	1.70079618541392e-11	1.48088622249286e-09
AC009487.2	0.69501254381161	0.131472377727859	6.84520752565871	1.73427630630344e-11	1.50563498102344e-09
CACNA1B	1.74410939579881	0.628196668560846	6.83754976495128	1.82311400267148e-11	1.57815955731254e-09
CMAS	0.920265757742955	2.88124166025487	6.83490835034441	1.85478107946762e-11	1.60091799954745e-09
AGBL4	0.738887259134972	0.257455430132096	6.8297236425586	1.91851642580447e-11	1.64904478334e-09
CYP2T1P	0.554574554128978	0.466826615979282	6.82947590332299	1.92161508435416e-11	1.64904478334e-09
ATP8A2	2.00070486803659	0.741458059237183	6.82755960515687	1.94575014617816e-11	1.66495827163486e-09
AL133387.1	0.470202981802037	0.0922169606752981	6.82578557271767	1.96835844608627e-11	1.67947787414203e-09
LINCR-0003	1.57303303766705	0.378944006925865	6.82182893219891	2.01971460924716e-11	1.71837318954749e-09
CC2D2A	-0.831790116664504	1.71027002099166	-6.81742256766896	2.07845630762106e-11	1.76109321052638e-09
PDE1A	1.87378780521956	0.981719378665447	6.8171788100707	2.08175434920171e-11	1.76109321052638e-09
SLC26A4	0.710615042900912	0.240447714819567	6.81651087688638	2.09081782549406e-11	1.76374994922272e-09
LINC00290	0.381862771801783	0.0725954865076182	6.81173594920608	2.15674836117793e-11	1.8142274773773e-09
AAK1	0.997549738232535	1.19654409837643	6.81119870652925	2.16429289365066e-11	1.81475408239833e-09
AL135818.1	0.209169714006572	0.0895294629230181	6.81082451774255	2.16956294356171e-11	1.81475408239833e-09
DERA	-1.01294368670767	2.55541367033154	-6.80516023774551	2.25089326640861e-11	1.87574916725721e-09
NEUROD6	2.06123370100702	0.455233135379748	6.80487400340659	2.25508161017556e-11	1.87574916725721e-09
CMTM3	-1.58348066329793	2.84851724696053	-6.80428778114819	2.26368343011806e-11	1.87765919727175e-09
SYP-AS1	0.397306028360661	0.0886980785396896	6.80358414450681	2.27405062656647e-11	1.88101887660823e-09
AC018358.1	1.05375210559127	0.200397393481266	6.80304889598811	2.28196802069819e-11	1.88233916122855e-09
ANO3	1.31878221513155	0.394372451279537	6.8012876254426	2.30821213251405e-11	1.89872764867413e-09
AL137786.1	0.721682058233025	0.186050771475131	6.80011997546535	2.32577390734237e-11	1.90790345489921e-09
ANKRD2	0.768764646100204	0.264058489928528	6.79550943758616	2.39640754438428e-11	1.96044571034821e-09
SOX2	-1.67186578039212	5.03650511296094	-6.7920862881494	2.45020761668281e-11	1.99896664135838e-09
CYP4X1	1.41293312640429	0.561438257517141	6.78933566850818	2.49429495168543e-11	2.02937472872374e-09
RPRML	1.4480175048764	0.485733224692092	6.78709453954308	2.53079068955681e-11	2.05345736113413e-09
AC137932.2	0.347650698239462	0.100821200950618	6.78428646753094	2.5772589600109e-11	2.08454175061851e-09
PTPN3	1.04733125768575	0.293467196906768	6.78393693620651	2.58310130290224e-11	2.08454175061851e-09
CYCSP8	0.446707116837603	0.111672464088166	6.77993312307641	2.65095809362515e-11	2.13351973275594e-09
DARS1	-0.905870128074527	3.49066105921125	-6.77905087883942	2.66614389486802e-11	2.13995776014501e-09
AC132825.1	0.495159711872268	0.0481713894171377	6.77848175555537	2.67598528965666e-11	2.1420830633171e-09
KLHL2	1.23116693402558	2.25870772830943	6.77580287886358	2.72278971606485e-11	2.17370595616566e-09
SLC6A7	2.03796195963192	0.495400238469302	6.77523215769844	2.73286444936183e-11	2.17591544313092e-09
ABCG4	1.0310323663924	0.366904971611213	6.7733068758762	2.76712126174641e-11	2.19383089505947e-09
KRTAP5-AS1	0.804898210696387	0.243846283797917	6.77314056584355	2.77010012943234e-11	2.19383089505947e-09
AP002847.1	0.524936655949727	0.261022131936139	6.77258996941486	2.77998462120775e-11	2.1958191525285e-09
TMEM215	0.490689618110345	0.0826997395930218	6.7696714669549	2.83295915211118e-11	2.23174226538536e-09
LYPD8	0.876128100302344	0.189683582189372	6.76418268847941	2.93528339279861e-11	2.30624983827855e-09
KCNJ6	0.815439012001301	0.23970595610642	6.76295472494116	2.95866719766279e-11	2.31850504768428e-09
CCDC92	0.863027033988081	2.17312356176099	6.7623227635205	2.97077260563688e-11	2.32188101445289e-09
MAPRE3	1.3035944369899	2.99613180439768	6.76151671694062	2.98628319155625e-11	2.32789374026602e-09
DOC2A	2.08413659053068	0.87794722885543	6.7588308085647	3.03854312841015e-11	2.36244744850646e-09
RPLP0	-1.68218996433178	5.45556639047692	-6.74859263741419	3.24610310205913e-11	2.51725151492492e-09
THEM5	1.46343023175209	0.632137315704986	6.7445185601318	3.33251107376278e-11	2.57754583777943e-09
KCTD16	1.28651079853744	0.466682146691241	6.74025475828081	3.42535876554373e-11	2.64249568187464e-09
TRIM54	0.541214336995184	0.159621159717497	6.73975611368203	3.43638148844584e-11	2.64414904297003e-09
SH2D5	1.92548760769923	0.660615824091345	6.73710832926974	3.49549714128506e-11	2.68270396580378e-09
LINC01771	0.529537565276008	0.17532953867196	6.7157765690504	4.00958422380711e-11	3.06934187703157e-09
PSG8-AS1	0.433905011318995	0.0934284909621668	6.70072329806446	4.41627337799643e-11	3.36440524365829e-09
ZNF890P	0.306443038357535	0.0976718841629285	6.70067532569149	4.41763197753506e-11	3.36440524365829e-09
PTTG1IP	-1.17448232864456	4.86126698502014	-6.6909448406433	4.70184702708831e-11	3.57172450950602e-09
BCL11A	1.3969635092939	0.537081833945299	6.6888918751506	4.76406304607015e-11	3.60977784696888e-09
KRT222	1.25000388082005	0.328366888304817	6.68814893556026	4.78677649014622e-11	3.61778249552219e-09
PPP3R1	1.2003649997597	3.05506623898809	6.68464640339858	4.8952955561246e-11	3.69043319165262e-09
AC124804.1	0.242998458925765	0.0436678885297922	6.68238854540643	4.96652571812198e-11	3.73467683924839e-09
SEC11A	-0.952841653947756	2.7334307254638	-6.67546726598151	5.19126746436261e-11	3.89384288548589e-09
OR2W3	0.670607447304556	0.19684785771863	6.67484707157347	5.21188594057095e-11	3.89948591804828e-09
ATP6V1B2	1.08288942541479	3.20786385211286	6.67379132987068	5.24716908445806e-11	3.91604513776923e-09
GLS	1.44566018566012	1.88581747378966	6.67246448499684	5.29184481332819e-11	3.93951387128217e-09
PRMT8	1.3632122449948	0.458505171328606	6.66792267070408	5.44761200052317e-11	4.04536135041344e-09
RIMBP2	1.76857378157406	0.687948382336945	6.66214609892551	5.65223396724947e-11	4.18687122081479e-09
AL450322.2	0.342593690701904	0.0570719691259045	6.65871935298273	5.77715967207307e-11	4.26879058846133e-09
KCNJ1	0.200500055001814	0.0504867495696436	6.65734687438311	5.82795052022875e-11	4.29566115325177e-09
CDKL2	1.17148768152507	0.410694214081211	6.65327186692056	5.98134617956962e-11	4.3872943636768e-09
HTR7	0.511318487045193	0.204647803187291	6.65326162770379	5.98173655602385e-11	4.3872943636768e-09
KCNV1	1.56050486785393	0.341870587019049	6.65262693535765	6.00598341336783e-11	4.38794191339297e-09
MAS1	0.542109399498767	0.0934817920772157	6.65246747134922	6.01209047170505e-11	4.38794191339297e-09
KCNB2	0.853298305033299	0.206129294220558	6.65197055318323	6.03116021778653e-11	4.39109752971265e-09
TRPV6	0.526317151404307	0.144459826463756	6.64842974163574	6.16876969628558e-11	4.48033229307298e-09
LINC01123	0.507505042045364	0.0995153270458219	6.64616005600006	6.25859222403849e-11	4.53450995735811e-09
C2CD2L	0.891433614024056	1.44232489870387	6.64517891969696	6.29781631356595e-11	4.55185374236328e-09
JAM2	-1.20802722206111	3.30420526909136	-6.64064547183916	6.48220706855355e-11	4.67378116434353e-09
PKD2L1	0.690282986751759	0.226441618320059	6.63416117218758	6.75517505974784e-11	4.85323398349961e-09
NSF	1.60415314196928	2.77130627829629	6.63396301917943	6.76369166214098e-11	4.85323398349961e-09
PPP1R14B	-1.60764317393625	3.48328356329494	-6.63306262077762	6.80252347509038e-11	4.86936403945292e-09
MICAL2	1.8195878412473	0.851999036830924	6.6321309494603	6.8429340377572e-11	4.88654411933654e-09
KLHL3	0.783162044238838	0.561520019918489	6.63158764191019	6.86660812597198e-11	4.8917190616075e-09
PRKCG	2.91032195601521	1.09707461768875	6.63112062842001	6.88702192394835e-11	4.89455223988864e-09
GCNT4	0.574790483547204	0.271240830504199	6.62749402867471	7.04758306273087e-11	4.99673639147619e-09
SRBD1	-0.712136945168515	1.50606686481171	-6.62559533520291	7.13310173362045e-11	5.04535637586104e-09
CLDN16	0.125851511065713	0.0251726318300113	6.62508465112696	7.15627639745794e-11	5.04975352046215e-09
TACR3	0.313287834220044	0.0705322843046881	6.60832293865084	7.95926205217678e-11	5.6030946900643e-09
AC010608.2	0.190874170882832	0.0340152937899227	6.60726918630554	8.01259286029303e-11	5.62733467438221e-09
PPIP5K1	0.670821937205622	0.989320879280391	6.60490102947545	8.13372732619639e-11	5.69896781928179e-09
PABPC1L2A	0.774631497411171	0.224272521912257	6.60359100936834	8.20150576776457e-11	5.73296804583318e-09
SLC26A4-AS1	1.85619386136387	0.525851508795982	6.59898841110967	8.44405447070996e-11	5.88868978990167e-09
APH1A	-0.827278796613163	3.97710563964348	-6.59710128824551	8.54552203914465e-11	5.9455269925619e-09
YWHAG	1.41924360214104	4.41296943044158	6.58724710020469	9.09508862425399e-11	6.31313634156259e-09
PNPLA5	0.473383344237554	0.0988590096664664	6.58233949141468	9.38155773803058e-11	6.49683782146685e-09
SDR16C5	0.806783904959826	0.18810089468351	6.5783232516023	9.62255788157855e-11	6.6482721252354e-09
SLC35F3	1.34218633589886	0.487498734163329	6.5772126510011	9.69026488702274e-11	6.6795534214297e-09
AL645608.8	0.266976354452221	0.074817137583279	6.5763287743138	9.74448321334385e-11	6.69548589859569e-09
PI4KA	1.40991706689218	2.43491376660918	6.57610352113862	9.75834804214699e-11	6.69548589859569e-09
GFOD1-AS1	0.416101529706038	0.147828423208672	6.56431124406134	1.051182288241e-10	7.19588647798633e-09
RELA	-0.717911356026245	2.9177647126783	-6.56176417234684	1.06819040388381e-10	7.29554446028717e-09
KIAA0513	2.03436129687113	2.15880092549737	6.56125376086802	1.07163097009855e-10	7.30229451432371e-09
NHLRC1	0.974742339599957	0.66901191549267	6.56000423598314	1.0800996194292e-10	7.33620773798474e-09
LINC01299	0.472734490969386	0.107790875846586	6.55979338796228	1.08153509200594e-10	7.33620773798474e-09
LPGAT1	0.980581508947432	1.69961650753668	6.5533211839178	1.12651926802124e-10	7.6239751734401e-09
LINC01605	0.862757977600334	0.241821338189033	6.5461994516347	1.17813712812515e-10	7.95523070324503e-09
KLK5	0.633789558317159	0.116831223324344	6.54493340102486	1.18755286914259e-10	8.00066727088873e-09
RACK1	-1.25435616617605	4.78862221494195	-6.53871413721989	1.23488724332221e-10	8.3007838220426e-09
AC148477.4	0.178236793342903	0.0385953589199214	6.53155067480789	1.29170078624906e-10	8.66312297588389e-09
AC015712.7	0.750458200365189	0.172246697275071	6.53096804605158	1.29643262688617e-10	8.67531927267787e-09
RTN4RL1	1.87794673608864	0.666488986534567	6.52922232170242	1.31071247853767e-10	8.75120990715126e-09
MIR137HG	0.516054707126328	0.159605909135804	6.52398266669397	1.35450385431287e-10	9.02335923349632e-09
CD244	0.459543804424743	0.164117017077172	6.52306365816439	1.36233098141746e-10	9.05524374210915e-09
FRMPD4	1.52218712354304	0.450319292734339	6.52062051373064	1.38335513733502e-10	9.15539401789068e-09
FNDC9	1.80895140565935	0.692417487354357	6.52059834520044	1.38354735309652e-10	9.15539401789068e-09
AC004147.4	0.307889926652351	0.0671664687674618	6.5171382240792	1.41387180018846e-10	9.33531584612236e-09
DHDH	0.764418572034103	0.38392334525893	6.51444767437026	1.43790075924528e-10	9.47296655062077e-09
AL021395.1	1.24206116185701	0.387257129109068	6.51376851192324	1.44402922327873e-10	9.49234044388387e-09
TMEM191A	0.51085378233427	0.178234513347399	6.51327639523916	1.4484858458854e-10	9.50066333012674e-09
NOS1AP	1.26564493409063	0.839795406502355	6.50849272724801	1.49251483859926e-10	9.76793557446349e-09
TBR1	1.53808221398772	0.438394204034978	6.50379120022904	1.53706401533044e-10	1.00374325106381e-08
AC015961.1	0.475991900369648	0.176447568922737	6.50014594792519	1.57249834755194e-10	1.02463579416634e-08
NRXN3	1.67598756785138	0.784560554855674	6.49606221443991	1.61314555982279e-10	1.048826386035e-08
KIRREL3	1.72072193935221	1.00016227340801	6.49492155322895	1.62468173451209e-10	1.0540255488083e-08
GLT1D1	1.91095914826137	0.752178980517283	6.49363042512736	1.63783716767529e-10	1.06025032997902e-08
RTN4	0.799823251132345	4.30169033511224	6.49135457977296	1.66128044629195e-10	1.07309347352888e-08
CORT	1.23820822854381	0.618364333176961	6.48779135454475	1.69864643702516e-10	1.0948548398644e-08
AC002351.1	1.28062815416893	0.270547905385999	6.4709240097787	1.88699444816277e-10	1.21362679648792e-08
LINC02016	0.198250588589045	0.0393501636483626	6.47023032131551	1.89516322105444e-10	1.21625367233963e-08
C3orf80	1.4576764202252	0.49080604680168	6.46809144847009	1.92056885576067e-10	1.22990751369551e-08
AL049796.1	0.759573145883378	0.591712910278924	6.46566166158024	1.9498347017345e-10	1.24379316416929e-08
LINC02495	0.906310668805203	0.302392390474634	6.46559812188492	1.9506058421219e-10	1.24379316416929e-08
AL132822.1	0.391082432010481	0.0919793408251946	6.46486473458269	1.95952813500455e-10	1.24681258128559e-08
MCTP1	0.992326952504414	0.504008959886711	6.45893303968825	2.03317613806509e-10	1.29091511810879e-08
SLC6A15	1.46262340875384	0.493384657918167	6.4580249927814	2.04468708692891e-10	1.29546153350147e-08
GPR61	0.875917625754058	0.362115406067799	6.45052744786863	2.14220084870635e-10	1.35216782935948e-08
ASIC2	1.35054230653247	0.487190189351433	6.45044704059367	2.14327092302261e-10	1.35216782935948e-08
AC037441.1	0.43700846769447	0.0682586538513606	6.4465363422084	2.19595168747227e-10	1.38247461626954e-08
SKA2	-0.845537363331353	3.1758162694552	-6.44253928862333	2.25110529358359e-10	1.41420703443739e-08
SV2B	2.61910099051329	0.887712287433197	6.44161399588312	2.26406503482955e-10	1.4193542864664e-08
FBXW7	1.33514240689039	1.39687017891385	6.44113814077208	2.27075832060637e-10	1.42055969056757e-08
MAL2	2.38435453329793	0.779763554052579	6.4380674679763	2.31441800763781e-10	1.44483730464232e-08
CPNE6	2.51365169682759	1.0500446282588	6.43554735261331	2.35086277525419e-10	1.46451865526191e-08
AC114811.2	0.500211761408447	0.338351766837707	6.43250396582544	2.39562428542787e-10	1.4866377771648e-08
GRM1	1.21210857660509	0.493335353421998	6.432454850652	2.39635345906073e-10	1.4866377771648e-08
AC135782.1	0.718746497105323	0.287870145337067	6.43198840787426	2.40328919966877e-10	1.48784086876791e-08
MIR770	2.80075782862488	1.50951310957054	6.43154882524011	2.4098435292096e-10	1.48880333221584e-08
EPHA6	0.558226719394201	0.146144118957652	6.42349920285888	2.53300714850614e-10	1.56165397242683e-08
FER1L6-AS2	0.36158720573788	0.0856287814725312	6.42277721220388	2.54435043597634e-10	1.56540634881205e-08
ANKRD34A	1.45664159543027	0.880630501920343	6.42182347371059	2.55941099714101e-10	1.57142558088381e-08
CACNB1	1.50854746991935	1.5315378647356	6.41975161855378	2.59242913712117e-10	1.58842293920152e-08
HTR5A	1.34626263654598	0.354743784725044	6.41640600930896	2.64662869314851e-10	1.61830203746563e-08
INS	0.162542002183042	0.00752071233362113	6.4144983749275	2.67802764385837e-10	1.63414563891014e-08
LMO7	0.991437700526984	0.615090251030214	6.41365427863734	2.69203724315068e-10	1.63673099658506e-08
MIGA1	0.926481523747509	1.31723686314851	6.41358096633944	2.69325739917618e-10	1.63673099658506e-08
SPINT2	1.40547427607945	1.46917071583086	6.41257346396486	2.71008046416601e-10	1.643600327127e-08
CEP170B	1.66674523760164	1.80879131184311	6.41137745847345	2.73018466817225e-10	1.65242762294377e-08
SAPCD1-AS1	0.373322889810285	0.120514839700871	6.4052549797539	2.83540853607773e-10	1.71263276647713e-08
YWHAH	1.70310972856858	4.32230152362689	6.40292597476158	2.87646942621653e-10	1.73391713712299e-08
PRKD1	-0.974349873684571	1.95468540359109	-6.40233228984512	2.88702896381115e-10	1.73676663604785e-08
CHRM3	1.44419300134909	0.494738803818934	6.40091429531539	2.91240379394367e-10	1.74849919709787e-08
TOLLIP	1.10704985507599	3.04584962349491	6.39680011524342	2.98726829273958e-10	1.78983652356537e-08
LINC02458	0.439169884112927	0.129412075535213	6.38646593107687	3.18372184421419e-10	1.9017923912402e-08
LINC02217	0.978400002153363	0.222671709969936	6.38630404619919	3.18689772056168e-10	1.9017923912402e-08
ATXN7L3	0.924409947749596	2.67547353595236	6.38568395852758	3.19909137972662e-10	1.90525086210999e-08
MYADML2	0.665754890771676	0.291501508526969	6.38258264764007	3.26076534538953e-10	1.93810519870278e-08
CELF2-DT	1.11349594187075	0.249893566309835	6.37836662666547	3.34647625329073e-10	1.98435799886144e-08
MEF2D	1.02440367478419	2.43226784195328	6.37810286957678	3.35191105321816e-10	1.98435799886144e-08
AQP3	1.10586615567808	0.443878797255837	6.37644967190313	3.38617298375121e-10	1.99829221258954e-08
PDE1B	1.60479754148966	0.972773486915912	6.37632025474208	3.38886952568245e-10	1.99829221258954e-08
AC091729.1	0.272603843228667	0.0981231361826083	6.37471961368611	3.42239476794676e-10	2.01407255731065e-08
KCNS2	1.17193846283658	0.287939799660656	6.37365771988942	3.44481485558254e-10	2.02326818085872e-08
PCDHAC2	0.855710226434482	0.464566274781362	6.37188208237352	3.48262592494068e-10	2.04144950379692e-08
ARL6IP6	-0.881553731446405	2.18494486957011	-6.36980598603952	3.52735025749851e-10	2.06360385005483e-08
WDR7	0.882595750016708	1.30568087042126	6.3682535302973	3.56116083713978e-10	2.07929896879115e-08
PABPC1L2B	0.817931459031683	0.235233698868376	6.36555324637292	3.62072674009213e-10	2.1079258751889e-08
AC079154.1	0.353105813624653	0.0641141027978376	6.3653905346467	3.62434699475021e-10	2.1079258751889e-08
NEUROD2	1.75090692649509	0.575069807555664	6.3613290466175	3.71586947215094e-10	2.15694271231405e-08
TCF3	-1.20720988228218	2.79055008091742	-6.35981253521716	3.75061948781606e-10	2.1728783484083e-08
MAML2	-1.58854402590417	2.55518785711874	-6.35606640526912	3.83782852614596e-10	2.21908461847717e-08
CLNS1A	-0.776217934861653	3.30509325093246	-6.35501093274705	3.86275586316885e-10	2.22513804713548e-08
RS1	0.457427055379836	0.118698524418695	6.35499039131999	3.86324256286198e-10	2.22513804713548e-08
PRRT3	0.993801993499	1.42655929535061	6.35170649793016	3.94182616150748e-10	2.26601736365579e-08
ADAM11	1.93891722397621	1.17094208740325	6.35095872515299	3.9599378007723e-10	2.27204292546045e-08
MAP2K4	1.04060723523528	2.11321067962855	6.34786636116777	4.03570571371031e-10	2.31106239890126e-08
TMEM52	0.412669623072499	0.125576768088929	6.34098911248433	4.20932990544887e-10	2.40586230181298e-08
FAM174B	0.932894062153499	0.948647870793868	6.33874048306948	4.26766867739942e-10	2.43453329263601e-08
DNAJA4	1.71083354986092	1.38775978489154	6.33742510534221	4.30216093969321e-10	2.44951717900926e-08
DDR1	-1.26090681197922	4.67596053772998	-6.33511931321668	4.36328337751245e-10	2.47957733617492e-08
GDA	2.51243808970733	0.927385611649795	6.332064896638	4.44556004736236e-10	2.52152165886393e-08
NPTN	1.17576240613099	3.07147440223678	6.32862986214755	4.53990320135326e-10	2.56895585144868e-08
LY6E-DT	0.573200159246022	0.275357720951566	6.32839435047385	4.5464427890169e-10	2.56895585144868e-08
IKBKB	-0.689867074189408	1.81150451660706	-6.32732888445921	4.5761435232079e-10	2.58084094382736e-08
AC080078.2	0.380753903298494	0.0969510863422663	6.32554678206595	4.62624583903214e-10	2.60416537986199e-08
DBH	0.525358623549126	0.192048315279972	6.32421940576446	4.66391220465339e-10	2.62041467226733e-08
AL133166.1	0.232454952080803	0.0464407307350979	6.32298565529141	4.69919069114916e-10	2.63526366103653e-08
LINC02320	0.354490248521912	0.106706174102121	6.32221942082486	4.72123204700814e-10	2.64264751683851e-08
METAP2	-0.626938135167667	3.16199024132002	-6.32051181120235	4.77071726902765e-10	2.66533618831342e-08
GVINP2	0.124435602810107	0.0160318623208563	6.32012829446444	4.78190086543279e-10	2.66658134776887e-08
PTGES3P2	1.04471863175443	0.431292368903061	6.31880263447613	4.82075584272888e-10	2.68322369130431e-08
C1orf216	1.09072648010433	2.69642579232276	6.31447616739576	4.94972502817467e-10	2.74986775912286e-08
NUAK1	1.60157772830422	1.6827912399351	6.31344317135084	4.98101357352258e-10	2.76209724752989e-08
TRPC5	0.429875057993278	0.102661613511551	6.31183199041889	5.03020139487474e-10	2.78239540662241e-08
NAGPA-AS1	0.294920070310404	0.0702867850503385	6.3116331141227	5.0363057430636e-10	2.78239540662241e-08
MYOM2	0.965447380671282	1.0139650001091	6.31103209646891	5.0547975662069e-10	2.78744003567609e-08
DGKZ	1.38311939892095	2.20234657367125	6.3102897413062	5.0777296840858e-10	2.79491006529957e-08
GFOD1	1.44231645824581	1.05849910836681	6.30915140955862	5.11309171195177e-10	2.80918164203874e-08
NIFK	-0.718573186932032	2.99597981746941	-6.30852067857913	5.13278882071631e-10	2.81481004610111e-08
CALM3	1.36825648276978	4.8612629390577	6.30371401815933	5.28535368506575e-10	2.89314819915235e-08
DYNLT1	-1.34374860898642	3.1166006689345	-6.29828248798682	5.46309277234583e-10	2.98495369862228e-08
SMAD5	-0.827370982773031	2.22885228550755	-6.29683890148335	5.51130705542363e-10	3.00578207868873e-08
AC005077.4	0.276205751744605	0.0572148101942954	6.29626276617967	5.53066534211656e-10	3.01082545809044e-08
KCNC4	0.675217505101938	0.398955352478455	6.29363458429481	5.61981978538002e-10	3.0537772549096e-08
RASGRF2	1.5486224550567	0.904715295636837	6.29201022242029	5.6756233487363e-10	3.07496258809694e-08
LRRC73	1.30447836429977	0.949276838361224	6.29189913459784	5.6794594111536e-10	3.07496258809694e-08
SEMA4A	1.42581476187309	1.14661851338793	6.29130126344512	5.70014856462253e-10	3.0805630482274e-08
CLSTN3	1.65439649000005	2.44550552534076	6.28961162812578	5.75901719124344e-10	3.10536735278553e-08
ACTR3B	0.971856587213939	1.40076613883419	6.28938659715043	5.76690223013767e-10	3.10536735278553e-08
MIF4GD	-0.850350463561039	2.69958922021689	-6.28868240118981	5.79164538731365e-10	3.10797206707329e-08
EMX1	1.24025846201814	0.325680579973844	6.2886549036352	5.79261366520812e-10	3.10797206707329e-08
PRSS3	1.67279631151929	0.835560354982374	6.28453573473619	5.93946532316859e-10	3.1810323452035e-08
C2CD4D-AS1	1.54674346895523	0.72393658853896	6.27945759273348	6.12552245711421e-10	3.27479008488235e-08
NES	-2.11901978756727	4.53672506304767	-6.26408189223896	6.72430613276714e-10	3.58846573515304e-08
GOT1	1.63002769510877	2.98072430871063	6.25989290497987	6.89712416451173e-10	3.67410667926351e-08
RAB13	-1.45419777026543	3.33091010123562	-6.25885311403691	6.94068936277241e-10	3.69071156865423e-08
ZCCHC12	2.28363197194046	1.12720708608217	6.25726112216466	7.00791249729175e-10	3.71981494374962e-08
NTN1	-1.62515579301173	2.77576760333472	-6.25694598389371	7.02129474035472e-10	3.7202867398271e-08
TSPYL1	1.26131951151637	3.52131066464359	6.25477640332683	7.11410578748946e-10	3.76276806642738e-08
ATP6V0E1	-1.11985205529372	4.30181375965866	-6.2538689370751	7.15328048967252e-10	3.77677990108986e-08
RBP4	2.07295745155228	0.869239202853928	6.25283752735975	7.19806186492898e-10	3.79369710113018e-08
FABP3	1.64564622942161	2.62660994028091	6.25140939587583	7.26052075182925e-10	3.8198548930737e-08
LINGO2	0.882644201299402	0.211398863620314	6.25092159481126	7.28197573975648e-10	3.82438577739804e-08
LRRC53	0.192376953709351	0.0404302969944695	6.2498616522435	7.32880916323575e-10	3.84220562082454e-08
SF3B6	-0.810570365079599	3.70857827703999	-6.2483801158808	7.39476445502955e-10	3.86997005170246e-08
AC103855.4	0.215311600243933	0.043680304117642	6.24680382237242	7.46557531586254e-10	3.90017371501324e-08
GABRA4	1.38141567426757	0.420130724144209	6.24033437324496	7.76320650218524e-10	4.04855977621843e-08
MTMR12	0.664379145572532	1.75181151472051	6.23850366688569	7.84951437943826e-10	4.0864132725684e-08
TXNIP	-1.40357474338042	4.46740443655496	-6.23682438838666	7.92950766760351e-10	4.12085304233678e-08
NPAS1	1.14296330741531	0.638756322808673	6.23612224744729	7.96319027906786e-10	4.13114773745789e-08
PAK1	2.00811131665228	2.03158256491326	6.23497580244963	8.01848758990985e-10	4.15260040786671e-08
PDXP	1.12646908842023	0.838724561679732	6.23397722710866	8.06695833773794e-10	4.17044939897848e-08
MFSD4A	1.91042692188404	1.24669058332824	6.23251554896734	8.13842491735481e-10	4.19677010605152e-08
HTR2C	0.957483633934542	0.250098759489432	6.23236017684232	8.14605789944851e-10	4.19677010605152e-08
SNAI3-AS1	0.760908227042954	0.722967457742906	6.23155740944974	8.18560715910152e-10	4.20986200317314e-08
NCBP2	-0.670369436657964	3.24457561670632	-6.22952654280333	8.28650010414804e-10	4.25440345002277e-08
C11orf87	1.95363335017021	0.651805107485352	6.22842581049506	8.34169115265499e-10	4.27536797149329e-08
LRP11	1.10079009810108	2.18615454865619	6.22798202002328	8.36404443867405e-10	4.27945902568446e-08
PPM1H	1.40513147741864	1.36798318377218	6.22483994799301	8.52399095136626e-10	4.35381479502203e-08
EIF4E1B	0.675018671314039	0.163683767009587	6.22452662265396	8.5401036907153e-10	4.35457547435137e-08
ZBTB7A	0.904358618093843	1.97539633165069	6.22244259134395	8.64803501492677e-10	4.40207156708529e-08
ZNF365	1.4940018162031	1.271691128955	6.22162711924301	8.69063001144043e-10	4.41620444506268e-08
CAMKK1	1.98864492184622	1.31113314152316	6.21958061348991	8.79843139222505e-10	4.46336780234545e-08
MAPK3	0.691627104861502	3.36812657189843	6.21663458425717	8.95591432616121e-10	4.5291372543387e-08
AJM1	1.15712392543228	1.36049483886739	6.21644370129514	8.96621266831028e-10	4.5291372543387e-08
AC099554.1	0.258428348104267	0.049643100881992	6.21630489452891	8.97370871132996e-10	4.5291372543387e-08
MMD	1.041598530178	2.45662832227362	6.21523749533985	9.03155696449286e-10	4.55062103703331e-08
FRMPD2B	0.883153652906967	0.215924677879242	6.21168688772022	9.22661893989638e-10	4.64105166878774e-08
TMEM155	1.96718267110698	0.691710206444471	6.20647327074671	9.52052528483588e-10	4.78081284876632e-08
DCTN1	0.939286606946576	3.1809581433229	6.20328753368094	9.70459735176872e-10	4.8650420865483e-08
MED20	-0.853699738200775	2.01487953487673	-6.20102007045456	9.83772571624196e-10	4.91850922028254e-08
CDKN2D	1.44226328653369	2.38189585078794	6.200637168082	9.86038232265533e-10	4.91850922028254e-08
PITPNA-AS1	-0.869135933831084	2.14703014068507	-6.20063006172108	9.86080329272844e-10	4.91850922028254e-08
ACVR1C	0.87790360164754	0.328110802487345	6.19782071245087	1.00286083229536e-09	4.98804300243963e-08
PART1	1.1497341167698	0.367439531443543	6.19773604547793	1.00337086387982e-09	4.98804300243963e-08
EPB41L4B	1.33234157794841	0.706886814140815	6.19618870018142	1.01273680636726e-09	5.0262127700007e-08
HTR5A-AS1	1.12581871633449	0.266389578778814	6.19558219509412	1.01643118882712e-09	5.0361543994832e-08
BEGAIN	1.30254081813011	0.738362057472372	6.19449661722602	1.02307664191377e-09	5.06066050546649e-08
HTR4	0.318997442812274	0.0729191616383545	6.19344441583751	1.02955829232462e-09	5.0842764226936e-08
MPPED1	2.14990465199181	0.717770561687736	6.19143145962391	1.04207028836146e-09	5.13754454417677e-08
HK1	1.11326930983529	3.03676671272857	6.18710332870553	1.0694781253995e-09	5.26395365589193e-08
MCCC2	-0.715199852194884	2.48921845737794	-6.18324154494432	1.09452661808304e-09	5.37835208469913e-08
CHD5	2.39167909229027	1.08220689131078	6.1826761199067	1.09824189223387e-09	5.38771780344979e-08
STXBP5	1.21243083140817	0.971548931027647	6.18142132466964	1.10653092950332e-09	5.41945362150492e-08
ESYT3	0.415133142833473	0.164774720016651	6.17834519376264	1.1271110026981e-09	5.51118414422727e-08
CT75	0.73017707619444	0.266393860447303	6.17687992392234	1.1370450706471e-09	5.55064395307037e-08
CLCN4	1.53307092875841	1.90064149881885	6.17556620726618	1.14602435973369e-09	5.58532133946807e-08
CNTN5	0.681938299700634	0.226840042043081	6.17476666103683	1.15152315833225e-09	5.6029504262774e-08
C2orf68	-0.817489576279605	2.07447292926451	-6.16498864443355	1.22089186804673e-09	5.93078597825378e-08
HAS1	0.766352373130276	0.236815568844985	6.16185274179344	1.24399164618574e-09	6.03099075957004e-08
HAUS4	-0.794431789075541	2.04749814243228	-6.16164051050843	1.24557032612518e-09	6.03099075957004e-08
CRHBP	1.45004662799857	0.722350287861514	6.16100884975359	1.25028051870228e-09	6.04396968927218e-08
DNAJC27	0.6247548748193	1.06416798975002	6.15650735434152	1.28435504458194e-09	6.19862633996128e-08
DLGAP1-AS4	1.60287036033325	0.534765071867707	6.15358671736606	1.30694663707774e-09	6.29745258234643e-08
AC069133.1	0.334378201656016	0.0496458185186889	6.15166969265029	1.32198568395278e-09	6.35962676845654e-08
SYT5	2.23090930689175	1.18695047064519	6.14639895205893	1.36421140352664e-09	6.55217535068007e-08
AC103681.2	0.445652946271286	0.112299389922218	6.14411323022285	1.38293008401492e-09	6.6313835816097e-08
AL121895.1	0.540411205412564	0.229800041587833	6.14322290303797	1.39028902644516e-09	6.65595283432217e-08
OLFM3	1.61954532877875	0.50560915708389	6.14107421261089	1.40820681113807e-09	6.73091210627116e-08
GABARAPL1	1.35849285218016	3.33200500475696	6.13311773927753	1.47654076639632e-09	7.04622290733165e-08
AC104072.1	2.3767948419463	1.04807319536188	6.12899920180365	1.5131743002779e-09	7.20783586340886e-08
SLC25A22	1.406599046897	2.42624171959263	6.1287689966854	1.51524791809186e-09	7.20783586340886e-08
LARP6	1.0210910939842	2.10756856175261	6.12600473285464	1.54036537682076e-09	7.31563001450852e-08
EEF1A1	-1.26947975200114	6.46451238304659	-6.12503788836687	1.5492462365015e-09	7.3357122491341e-08
KCNC3	1.23868119315868	1.15092145737402	6.12486942932751	1.55079870896117e-09	7.3357122491341e-08
MICU3	1.20690113204857	1.28867503245116	6.12467152992134	1.55262443695671e-09	7.3357122491341e-08
AC011767.1	0.425100461128755	0.141161974324573	6.12447412193822	1.55444772288388e-09	7.3357122491341e-08
ADAP1	1.6379089129194	1.22109649386213	6.12160188248094	1.58121387528951e-09	7.45021942695745e-08
PWWP3B	1.04630786674398	0.4206265738056	6.12110266626436	1.58591172496996e-09	7.4605496597402e-08
AP005901.3	1.09190229531029	0.336792050176043	6.11520156412034	1.64248732024254e-09	7.70708327065801e-08
KCNT1	1.35425878632022	0.476685197460249	6.11509832068216	1.64349448481021e-09	7.70708327065801e-08
GSTO2	0.559604830253855	0.3195190800449	6.11420140577997	1.65226952465074e-09	7.73605061400153e-08
KLC2	1.10683003148967	2.37265291944293	6.11325979906887	1.66153104510008e-09	7.76720117127003e-08
PLD3	1.26920359114425	3.73773261350785	6.11288924633652	1.66518963927999e-09	7.7721029903573e-08
BTG1	-1.04551822917459	3.00616607620988	-6.1081634592526	1.71254465198652e-09	7.97251928437372e-08
HRH2	1.02773987040873	0.432487686680397	6.10807102410969	1.71348389482141e-09	7.97251928437372e-08
ATP6V0C	0.829849970781205	3.4787677380889	6.10541765036269	1.74066062036721e-09	8.08633259801791e-08
DOCK9-DT	0.714753726559653	0.446381260970145	6.10006073433854	1.79681685303184e-09	8.33420751551123e-08
SMIM10L2B	1.85868078042334	1.28123064528375	6.09713718330416	1.82820654230701e-09	8.46661499483951e-08
CRACDL	1.64728483740715	1.32543764836491	6.09657276747941	1.83432795563192e-09	8.48177296006326e-08
ACOT7	1.36262048472739	2.48520827835226	6.08759229933531	1.93446203084492e-09	8.93091633403099e-08
ARHGAP44	1.50806452694725	0.818988201662243	6.08543020342082	1.95935584039091e-09	9.0318418289722e-08
CARMIL2	1.17844603240588	0.505143728243544	6.08422002812229	1.97342574107495e-09	9.08263859624882e-08
CACNA1I	1.25358676679098	0.474623915361695	6.08339523205697	1.98307157661452e-09	9.112948365498e-08
TPRG1L	1.33581764990713	3.05647318191502	6.08270011359619	1.99123659288364e-09	9.13637030244822e-08
AC017076.1	0.600633235495836	0.154711584324121	6.08234641793245	1.99540377255989e-09	9.14140515989054e-08
HTR2A	1.5958409921086	0.746989088773171	6.07579512170312	2.0741475548121e-09	9.48755236362438e-08
C3orf49	0.393640330533649	0.225674024990966	6.07301180764082	2.10851277855458e-09	9.62995299383411e-08
OPRD1	0.855082406854628	0.28774800784587	6.07083711276183	2.13574973362565e-09	9.7394112661416e-08
DCAF12	-0.893299199911121	2.7198459885215	-6.06901670279162	2.15881332255244e-09	9.82953258699793e-08
AL035409.1	0.527720515035937	0.139282118188655	6.06598166294825	2.19780736106929e-09	9.99180268670553e-08
LINC02668	0.82001932714027	0.199743848486727	6.06261236918216	2.24190146158803e-09	1.01767289212147e-07
TCEA1	-0.759394701478821	2.90667672617035	-6.06190631700191	2.2512504580868e-09	1.02036128068354e-07
SLC17A6	1.25835789548031	0.396442431400382	6.05780781246166	2.30627613288217e-09	1.04371262439157e-07
RAB40B	1.3654230382393	1.77017463559081	6.05720636561918	2.31446072657587e-09	1.04582718537141e-07
POLR3GL	-0.668543925980137	3.04649571205965	-6.05656796953035	2.32317915387513e-09	1.04743242254914e-07
SNCA	2.38038790198667	1.91352278633615	6.05618197488423	2.32846613767303e-09	1.04743242254914e-07
SOWAHA	2.04951423739278	1.1748954885773	6.05617472165035	2.32856559784918e-09	1.04743242254914e-07
TMEM244	0.272707663419717	0.061784275963552	6.05373947461372	2.3621945176959e-09	1.06095668699772e-07
NUBP1	-0.630708038618926	2.16507591126973	-6.05147721599002	2.3938591081038e-09	1.07355928495655e-07
MSI1	-1.12799516394061	2.63023296907159	-6.05085213299629	2.40268114299176e-09	1.07589532445126e-07
AC233702.1	0.386070260228565	0.0586852662683099	6.05022379665515	2.41158107690072e-09	1.07825917879804e-07
DNAJC6	1.81427543612141	2.41491891255665	6.04961799984625	2.42019222149231e-09	1.08048701606594e-07
ATL1	1.37386544947643	2.01738439777233	6.04740563499434	2.45189576464352e-09	1.0919850273722e-07
SST	3.12817395271787	1.80893764446754	6.04730961481369	2.45328088962321e-09	1.0919850273722e-07
CPNE3	-0.895558444005217	2.9373651252995	-6.04558093873681	2.47834871074235e-09	1.10149653594755e-07
NELL1	1.65397000590994	0.602871225161833	6.04427147577199	2.4975037177381e-09	1.10835567372288e-07
GPRASP1	1.80582138337199	1.83679527619632	6.04094762100654	2.54677683956588e-09	1.12854048703263e-07
FCHO1	1.12666884370319	1.13178882632296	6.03944441428407	2.56937091064209e-09	1.13686072774294e-07
MTHFD2	-1.96950416525141	2.77521852413325	-6.03724141970301	2.60283707126076e-09	1.14995967816028e-07
RBM11	0.878007110887357	0.397337065062638	6.03441287511138	2.64643048184608e-09	1.16748750945796e-07
NPY1R	0.98896104934063	0.406316671955129	6.03091754602799	2.70128561955039e-09	1.18992430738123e-07
MAP3K9	1.21106355931173	0.555541403292228	6.03019981764708	2.71268609518846e-09	1.19289421087127e-07
AP2A1	0.771509006420879	2.82247337225874	6.02998925410402	2.71603960968072e-09	1.19289421087127e-07
PREPL	1.13870114922783	2.7967463046999	6.02971761009807	2.72037189245287e-09	1.19303732273139e-07
ATP2B1-AS1	0.947480637145506	0.76855262512137	6.02889629890681	2.73351154288045e-09	1.19535730872004e-07
CLSTN1	1.08589964273114	4.41974681518109	6.02888514582513	2.73369039975267e-09	1.19535730872004e-07
FAM174A	0.705091535566506	2.44674995480644	6.02618667964356	2.77730185441967e-09	1.21264654869368e-07
PPFIA3	1.41984361894015	1.66003773358236	6.02507390694635	2.79548309872029e-09	1.21879788746256e-07
GOT2	0.802766692128026	3.20397860422118	6.02238044090853	2.8399730161204e-09	1.23638474377241e-07
ATP6V1A	1.06059934600975	3.16086702728233	6.02173598708879	2.85071994606937e-09	1.23925165772341e-07
AP001542.1	0.623506167447823	0.13503371255318	6.01907988433739	2.8954336197987e-09	1.25685455292078e-07
CAMTA2	0.983087427533433	2.49767781911458	6.01865391145029	2.90266798236425e-09	1.25816080318548e-07
NCDN	2.06367795699782	3.24435177874992	6.0167761278116	2.934769504513e-09	1.27022625443878e-07
CACNA1E	1.44422166020804	0.751574230378647	6.015684485532	2.9535905843918e-09	1.27651698725717e-07
ZNF667	0.673816252928984	0.932775568668027	6.01518966592676	2.96216055284882e-09	1.27836546293815e-07
HSD3BP5	0.420829496805399	0.163211893478354	6.0130274192706	2.99989489692794e-09	1.2927767039178e-07
SOSTDC1	0.944770975549069	0.305556818778562	6.01232440647127	3.01226424112646e-09	1.29436532496812e-07
MYO15A	0.178565479110114	0.0557918626696629	6.01232381132131	3.01227473370578e-09	1.29436532496812e-07
HCN1	1.68711088680241	0.506350683208271	6.00725664327383	3.10291478433215e-09	1.33139187965191e-07
SNORD113-3	1.49366496031456	0.682623206374872	6.00411843913521	3.16037892008162e-09	1.35409731629051e-07
SYNPR	2.43160414566465	0.985379484182267	5.99788507267323	3.27761538316476e-09	1.40231078850402e-07
CCDC80	-1.80034062342521	2.53927640597297	-5.99724349006908	3.28992036094249e-09	1.40555593268501e-07
VPS53	0.587390051802962	1.36193235604346	5.99369483392598	3.35879889976486e-09	1.43292712947275e-07
NDEL1	0.708989469683612	1.63911500306796	5.98985310963491	3.43495206199952e-09	1.46331906297885e-07
FSTL4	1.27769684402643	0.476729978481689	5.98912319787853	3.44961009524202e-09	1.46746413451595e-07
SORBS2	1.10642392721508	0.830775365161026	5.98802784987727	3.4717213707385e-09	1.47295281666093e-07
AC114284.1	0.313145309304585	0.107957973647485	5.98799407354426	3.47240539087908e-09	1.47295281666093e-07
AL592114.3	0.565619414338724	0.129545304232566	5.98615274889369	3.50989455247857e-09	1.48673741086354e-07
LDLRAD3	-1.24091745940687	2.88101557395776	-5.98545493458683	3.52420491488666e-09	1.49067860732237e-07
SLC8A2	2.38645681206215	1.37378251821579	5.9832159242366	3.5705066313095e-09	1.50812122648417e-07
TCERG1L	0.770139226729142	0.207903038146827	5.9802804405459	3.63211113236612e-09	1.53196891359205e-07
SMIM17	1.07501585676774	0.766351633867952	5.97965797431421	3.6453069402111e-09	1.53535997263941e-07
TENM3	1.47243780647852	0.573610873246282	5.9785273562646	3.66939491378268e-09	1.54332262348334e-07
FBXO8	-0.735220570509924	2.21354297049186	-5.9752650364588	3.73977288210368e-09	1.57070461048355e-07
MRPS14	-0.573400923050208	2.99394268505527	-5.97461841612991	3.75387796139937e-09	1.57440813992325e-07
LIX1L	-0.972400467053233	3.02164328734245	-5.97304182823213	3.78848682231653e-09	1.58473326820109e-07
NRIP3	1.93288465067409	1.1608850828548	5.97301221175431	3.78913992531121e-09	1.58473326820109e-07
MAP3K10	1.27010396875745	2.12153809517386	5.97047213191882	3.84556438546718e-09	1.60607596452232e-07
XK	1.07225816050548	0.420562239212464	5.97016879155327	3.85235722743216e-09	1.60665957308788e-07
AC011474.2	0.486331889927587	0.228191313604035	5.9681351160041	3.8982015298284e-09	1.62350552664657e-07
PRRT1	1.54464259159336	1.84410558194062	5.96754273488425	3.91165512854764e-09	1.62683332985882e-07
CACNA1G-AS1	0.497137813158004	0.25998345166728	5.96723816312226	3.91858989418743e-09	1.62744448910897e-07
ARHGEF6	-1.24889869665248	3.26977764666977	-5.96280702711062	4.02084886503958e-09	1.66758826606056e-07
RPL30	-1.10525923536741	4.64235761990722	-5.96246208334676	4.02891757882208e-09	1.66759413225177e-07
SYN2	2.88082553433537	1.97386100065962	5.962327788785	4.03206318497304e-09	1.66759413225177e-07
TIMP4	-2.49751161247938	3.75496599924255	-5.9593815573415	4.10167924450076e-09	1.6940333501074e-07
SPRYD3	1.22189150065647	3.3738387600972	5.95756269686359	4.14524070604939e-09	1.70965343136757e-07
BCHE	-1.62904832032552	3.18926518541344	-5.95559020415595	4.19299172075841e-09	1.72695584316382e-07
SUDS3P1	0.301270906304493	0.197776807634789	5.95004184830708	4.33020440797084e-09	1.78100589586403e-07
SERPIND1	0.638903709929469	0.100382392584954	5.94799882592391	4.38182429519939e-09	1.79975122568893e-07
AP003355.2	1.28814391822214	0.338228077186872	5.94756555192627	4.3928484740345e-09	1.80179396501101e-07
RBFOX1	2.20607450495789	0.877597383569702	5.94400468012773	4.48448155839849e-09	1.83684858110028e-07
KCNJ12	0.824687596266763	0.305645760344798	5.94208005756509	4.53478190049147e-09	1.8526147547513e-07
PSD3	1.46564286861428	1.88943077131932	5.94205593098625	4.53541593194203e-09	1.8526147547513e-07
C1QTNF4	1.71084817183669	1.19037296323054	5.93955243642724	4.6016783006274e-09	1.87710652652168e-07
PPEF1	0.765969678963169	0.267156522479602	5.93920905741327	4.61084015475662e-09	1.87827083622904e-07
KCNAB2	1.99037399011607	1.85878786944832	5.93531371856406	4.71602721855874e-09	1.91849533489402e-07
RNU6-143P	0.292423489162574	0.0411747006433824	5.93499681288108	4.7246869323138e-09	1.91939600914652e-07
LINC00511	-1.23142826126611	1.96824361236399	-5.93414935860156	4.74792058719577e-09	1.92620680171002e-07
RFX5-AS1	-1.1784845107262	1.78276211939451	-5.93321512856327	4.77366239903912e-09	1.93301071767195e-07
CYP46A1	1.37605850147898	1.30097604268892	5.93306996579954	4.77767441804874e-09	1.93301071767195e-07
USP3	-0.875763285439498	1.65311730229132	-5.93234147026142	4.79785834416111e-09	1.93620853583598e-07
CRH	1.07618123153124	0.285769436219584	5.93231538866934	4.79858250872105e-09	1.93620853583598e-07
CKMT1A	1.11446659377245	0.538273320190895	5.93136454415506	4.82505594395319e-09	1.94425596615749e-07
LINC02586	0.374270859348874	0.171648972012052	5.92830655724718	4.91116575113409e-09	1.97627964509826e-07
HS3ST4	1.68628159321184	0.816714322351006	5.92781534555598	4.92513675719145e-09	1.97673734876356e-07
PABPC1	-1.25312983806847	4.72323515670561	-5.92779979541426	4.92557966546633e-09	1.97673734876356e-07
OCA2	0.661246727376657	0.121871690598277	5.92615402927868	4.97267559774052e-09	1.99295200470414e-07
PPP3CB	1.25631644886289	2.64218101098358	5.92195927653505	5.09470929606133e-09	2.03911630938326e-07
TLN2	1.15107420810221	1.71367346465292	5.92115125289782	5.11854948730681e-09	2.04590827695332e-07
CACNG3	2.44580083639868	0.878532280641833	5.91955331556868	5.16601626429432e-09	2.06211303375545e-07
LINC01785	0.78303197095152	0.215728902474164	5.91775946518793	5.21981411568019e-09	2.07875291594591e-07
DLG2	1.59807186184192	1.30688363638671	5.91769809487217	5.22166425256074e-09	2.07875291594591e-07
DDX59	-0.559162161877439	1.61809287121388	-5.91728950187901	5.23399845675376e-09	2.08088125561033e-07
TENM2	1.39553923835372	0.557251556363512	5.91530071300452	5.29444089565564e-09	2.10210481321112e-07
COA4	-0.858605546061663	3.02726487248015	-5.91389413295957	5.33759944170866e-09	2.1164185908815e-07
KCNK9	1.10134369733587	0.356958807013699	5.90903886139702	5.48922728506831e-09	2.17364641083463e-07
RP2	-1.03812662526235	1.89683105961698	-5.90115174662219	5.74453449341473e-09	2.27172308293365e-07
ATP6V1E1	0.8318436153236	3.73494192976444	5.90079244573754	5.75643674789127e-09	2.27341078884226e-07
ATP2B3	1.87590291404438	0.738772818344302	5.90036168949286	5.77073773740175e-09	2.27604011052118e-07
PNCK	1.61710472631899	1.18837193154938	5.89985251931792	5.78768672388841e-09	2.27775537929213e-07
AC008105.1	0.630081545002798	0.319930145280475	5.89977159600492	5.79038492217122e-09	2.27775537929213e-07
MIR1913	0.283873929560452	0.0368323371058269	5.89775797759442	5.85792063477089e-09	2.3012818029315e-07
LINC00460	0.692505044421114	0.168745061616099	5.89442990660131	5.97122953424903e-09	2.34270452003778e-07
EIF4EBP1	-1.69362206925471	3.01983040058555	-5.89223032932357	6.04728708137556e-09	2.36942256196318e-07
AC110491.1	1.20274459605473	0.38545683111491	5.89162472086045	6.06839325048011e-09	2.37456786087775e-07
SNX5	-0.642494832937372	2.74390107567571	-5.89055324448353	6.10591153207156e-09	2.38611330186387e-07
SGIP1	1.17751444090239	1.15207974144082	5.88796844113749	6.19735291318614e-09	2.41867332960494e-07
JPH1	1.14927485171149	0.539424856079135	5.88753690229712	6.2127487505466e-09	2.42150827609655e-07
NAV2-AS2	0.186612541004249	0.0687111376474643	5.88652763065613	6.24890184975616e-09	2.4324156768894e-07
PDYN	2.64548161097661	0.933481540382094	5.88590281643163	6.27138600619197e-09	2.43798084193713e-07
MIR7-3HG	1.6778151695473	0.686175386595858	5.88485627041659	6.30922312739363e-09	2.4494921289117e-07
PPP4R4	1.65451808359882	0.80696546414602	5.88363602303608	6.35362135494898e-09	2.4635174050478e-07
NEK10	0.298363104865806	0.128102011602245	5.88317342421845	6.37053232804333e-09	2.46686231033126e-07
TCF12	-1.75485000695211	3.63357117886411	-5.88276894292476	6.38535467988609e-09	2.46939080074868e-07
MDH1	1.01038287140023	3.37591808189356	5.8802113763469	6.47985892934344e-09	2.50268792734097e-07
LARGE1	1.04709234876616	1.59699243927406	5.87895164482452	6.52690688119718e-09	2.51759369311256e-07
RPL10	-1.09263375498352	5.04967783762123	-5.87647811189438	6.62025821080603e-09	2.55029817595578e-07
BSCL2	0.960228412407985	1.27845303631042	5.87541958912885	6.66060343130529e-09	2.56252518058668e-07
GATAD2A	-0.684406213947924	2.4838305541587	-5.87491742098589	6.67982711492035e-09	2.5645652455742e-07
TRIM3	0.713191464845627	1.41616725976135	5.87483126795199	6.68313060167095e-09	2.5645652455742e-07
TMEM218	-0.833999905356421	1.67428283881354	-5.8732125209548	6.74549737716568e-09	2.58274869235954e-07
WDR47	1.13428974126075	2.45218400762466	5.87315142212739	6.74786245770611e-09	2.58274869235954e-07
MIR4525	0.390833114595992	0.0816180160166299	5.86940971506168	6.89425134420625e-09	2.63539173976603e-07
KCNJ4	2.37592866403607	1.34436795011014	5.86843581200692	6.93285877813479e-09	2.64675216276023e-07
ATP6V0D1	0.609970603359299	2.84463534621979	5.86667251257489	7.0032963017316e-09	2.66669623305642e-07
AK5	2.58111483117827	1.57595539523126	5.86648987093235	7.01063192660353e-09	2.66669623305642e-07
NECAB1	1.87407268990283	1.45037598355766	5.86645668242975	7.01196571456504e-09	2.66669623305642e-07
NAPB	2.29830276750458	2.46821533858279	5.86329217706953	7.14028424093825e-09	2.71203296079923e-07
LIMA1	-1.51350345145001	2.91785302142655	-5.862657130773	7.16630927855859e-09	2.71845041652125e-07
LINC01721	0.108739978655853	0.0150773240674015	5.85630024846646	7.43197020795034e-09	2.81498531235087e-07
MAP7D2	2.20953759666447	0.88900051303015	5.85595856436117	7.44651816238742e-09	2.81498531235087e-07
HS6ST3	1.82109119358018	0.677333114697689	5.85589677809383	7.44915181050603e-09	2.81498531235087e-07
KCNH3	2.05490863876618	1.30673038217661	5.85294279414488	7.57613054736356e-09	2.85626127537416e-07
ANKRD34C	0.434271656247679	0.08887143832538	5.85290976956209	7.57756198383232e-09	2.85626127537416e-07
YIF1A	-0.809766384178062	3.32221612549651	-5.8526226176071	7.59001957794927e-09	2.85734011368108e-07
LINC00622	0.543423245273059	0.287784812678211	5.85080639916518	7.66927672162366e-09	2.88353184616805e-07
KCNK1	2.01058190977895	1.38009138459835	5.85019404890882	7.69618017097215e-09	2.88999814793453e-07
G3BP1	-0.594456969247037	2.42505558460353	-5.84856533277673	7.76818582565245e-09	2.91336319290024e-07
HADHA	-0.624215556597233	4.1245713896829	-5.84505176820602	7.92576372343328e-09	2.96872191391693e-07
HEY1	-1.47479912300526	3.91838830715818	-5.84268848704891	8.03350088950733e-09	3.00529635034861e-07
AC079336.5	0.362677558671444	0.121779182941634	5.84232018474044	8.050419069927e-09	3.00784666329092e-07
C1orf115	2.18352940024764	1.68050034195981	5.84098501001305	8.11204267166687e-09	3.02707276537464e-07
EDIL3-DT	0.459768277128582	0.215087651106523	5.84029914254974	8.14387664093862e-09	3.03514841819612e-07
STX1A	2.20299213228762	1.84286472009018	5.83928351873296	8.19123968952327e-09	3.0489841934328e-07
GABRA2	1.55638036382235	0.642965741884158	5.83841345890211	8.23202782518262e-09	3.06034113081508e-07
TAFA1	1.64965586258836	0.675428858714155	5.83790925511112	8.25575525091629e-09	3.06533516037139e-07
PRRC1	-0.63992746979751	1.73815947544205	-5.83688238336356	8.30428526580114e-09	3.07951440404765e-07
SH3BP5	0.995538502426228	1.00895171965846	5.83636567633126	8.32880988715464e-09	3.08476742313048e-07
KIAA0319	1.45537150090437	0.72756845057152	5.83407277154495	8.43849285967829e-09	3.12150857609317e-07
KCTD5	-0.721351519426056	2.87912934894417	-5.83349405393252	8.46639797786788e-09	3.12794539683561e-07
PRKCZ	1.62919021540383	1.53368786993325	5.83113899992449	8.58088644843782e-09	3.16631520026743e-07
GART	-0.741184897903791	2.3040771361531	-5.82912345548942	8.68006688333046e-09	3.19894841153236e-07
RAP1GAP2	1.74473140925439	1.3756491671122	5.82796746565542	8.73745365788511e-09	3.21611736742278e-07
GAPDHP42	0.289738084206035	0.111746275276208	5.82650562352487	8.81055338407677e-09	3.23902047742022e-07
RPS15A	-1.21523291554389	3.64322983701822	-5.82617426898987	8.8272054942991e-09	3.2411408780424e-07
AC090772.3	0.587339489027759	0.432783694746182	5.82310701745843	8.98281205376464e-09	3.29421400661334e-07
PRKD3	-0.825393319027697	1.82647638345004	-5.82190943754855	9.04428988372558e-09	3.3126797559358e-07
PGBD5	1.378874871239	1.47820645933601	5.81852469524959	9.22027082533106e-09	3.37298801764998e-07
AC066612.2	0.300700562104758	0.0691550119793787	5.81820036372139	9.23730770837692e-09	3.37507422012329e-07
RPL19	-0.920530874063715	5.66635720457717	-5.81580584543665	9.36404249933674e-09	3.41718697972119e-07
EPB41L1	1.32507936993504	2.75339758142187	5.81189271947883	9.57480767759965e-09	3.48830670498868e-07
AL450322.1	0.29679804513571	0.0479979174053577	5.8117540804531	9.58235907274076e-09	3.48830670498868e-07
FAM189A1	1.31139983721625	0.872477908186579	5.81147253979631	9.5977118979737e-09	3.48962960803249e-07
TMEM132D	1.4989009807055	0.480067542846324	5.81106291422844	9.62009218720897e-09	3.49350128232572e-07
SLC6A17	2.68194407631431	1.28237718865382	5.80907961221669	9.72917281528276e-09	3.52881008640061e-07
C2CD4D	0.446245410019419	0.199265969874202	5.8078455891035	9.79765058121836e-09	3.54932407551728e-07
RCN1	-0.964842095712908	2.70180846103566	-5.80462712693591	9.97846453599622e-09	3.61043398484685e-07
RBFOX3	1.84199069220503	0.709319238823698	5.7983028364819	1.03432829144747e-08	3.73789173091297e-07
CA7	1.16711139554139	0.378285106737372	5.79593809499679	1.04830041276157e-08	3.78379268984413e-07
AL121929.2	0.905520414518789	0.446246846657746	5.79411285336364	1.0592104419233e-08	3.81597293843381e-07
MED11	-0.634606779220792	2.45051445578491	-5.79401825266072	1.05977890391724e-08	3.81597293843381e-07
ACTL6A	-1.12293151361935	2.23644040876226	-5.79342035344823	1.06337860114387e-08	3.8243101430993e-07
RASGEF1A	1.39901437767837	0.810844820522609	5.79242044929873	1.06942522965264e-08	3.84141670550017e-07
RNU6-554P	0.381773317637283	0.0963291829088261	5.79170153059217	1.07379336331506e-08	3.84922338867327e-07
IL34	1.54116615985288	1.26029935270455	5.79163740385279	1.07418383907162e-08	3.84922338867327e-07
AC138649.1	1.29653160877871	0.609426709573749	5.78971181586716	1.08597363129571e-08	3.88375836482063e-07
DCAF6	0.872447348534568	1.98977771222207	5.78963771791051	1.08642981996628e-08	3.88375836482063e-07
BBS7	0.633669559355061	1.44385458637015	5.7800809671137	1.14685789656333e-08	4.09486024506748e-07
ATP6V0A1	0.961448435381111	2.90472430058076	5.77918905515555	1.15266171281928e-08	4.11065395021945e-07
RND2	-1.72769754445207	4.02864058357833	-5.77832297294238	1.15832482081125e-08	4.12227573600935e-07
PNMA8B	1.66601435950638	1.60855650449623	5.77826738356971	1.15868923065344e-08	4.12227573600935e-07
ABCB7	-0.697334793594856	2.09310247015761	-5.77615243860082	1.1726367518682e-08	4.16691851994407e-07
AP003108.1	0.517076040209847	0.195662308150227	5.77592751877055	1.17412962437269e-08	4.16725053093802e-07
SLC12A5	2.39328883424019	1.22664785721734	5.77438504003512	1.18441759095565e-08	4.19876035993779e-07
CABYR	0.818430707917958	0.554640851732944	5.77399804679299	1.18701248860546e-08	4.20295575335235e-07
CACNA1C	0.879480295184267	0.723061434401593	5.77018803847139	1.21285703489696e-08	4.28936541391469e-07
GUCA1A	0.583777533108153	0.148695076864683	5.76909345181561	1.22038276293777e-08	4.31086096260509e-07
CACNG8	1.77551062177151	1.26336187416874	5.76835142378549	1.22551035030636e-08	4.32384445632972e-07
KCNH5	0.751546267079584	0.174200919463579	5.76808909211458	1.22732813855192e-08	4.32513340944368e-07
ANP32B	-0.906499884395755	4.13307850213698	-5.76766976035635	1.23023929008502e-08	4.3302677990723e-07
SLC32A1	2.2197768787569	0.909650275517747	5.76618151443354	1.24062561104595e-08	4.36167053668553e-07
STOML1	0.647930005718872	1.46011489218994	5.76555546722572	1.24502020345908e-08	4.36968518116006e-07
EGR4	1.09819286205847	0.277960396183371	5.76543890090526	1.24584012317983e-08	4.36968518116006e-07
AL049836.1	0.529518383130069	0.250624220638442	5.76457653647374	1.25192229321864e-08	4.38585200558408e-07
RAP1GDS1	0.777576045555195	2.51446720712894	5.76353069321058	1.25933732697161e-08	4.406644761758e-07
BSN	1.85209350892956	1.42231226690944	5.76222128675639	1.26868133722622e-08	4.43413061736179e-07
CA11	2.03496235486976	3.35431197417624	5.76008544178232	1.28406793043189e-08	4.48264652196963e-07
ZER1	0.819013952217403	3.1869074158883	5.75637246012832	1.31124979904623e-08	4.57188274910713e-07
TPRKB	-0.695700386530473	2.29076335263847	-5.75617640128412	1.31270056769648e-08	4.57188274910713e-07
TCF7L1	-1.27414796244922	2.17295101013765	-5.75511851756659	1.32055555644746e-08	4.59386721494071e-07
MBLAC2	0.652625933875829	1.00460306141592	5.75462095150017	1.32426588706106e-08	4.60139901807516e-07
KALRN	1.14435951680899	1.05072491660647	5.75309368013712	1.33571819978333e-08	4.6357828150522e-07
KIF17	1.01588818629039	0.733397579268373	5.74741576103733	1.37914611574826e-08	4.78093283291639e-07
TMCO1	-0.681852436153157	2.91951811188107	-5.74559895482105	1.39333015586562e-08	4.82448667225192e-07
ATP6V1C1	0.884948680273571	2.78893085476115	5.74496114676815	1.39834320920761e-08	4.83622114794241e-07
DNM1	2.50499491856867	2.31296043320699	5.74353853982535	1.40958798603279e-08	4.86945603806083e-07
LINC01007	1.14639023288137	0.182187472322396	5.74308373946073	1.41320142143876e-08	4.87628179925878e-07
AC117383.2	0.265753728612088	0.0935670901505132	5.74282978817218	1.41522301257151e-08	4.87760542457806e-07
LINC01927	0.230336347245027	0.0714251059519951	5.74214532038606	1.42068578201921e-08	4.8907723950252e-07
SYNGR3	2.32120884658239	1.4675494984959	5.74145233004789	1.4262374834799e-08	4.90421475555018e-07
MOAP1	1.18885780774593	3.41880359976319	5.7393843616533	1.44293029913309e-08	4.95589140110556e-07
ZNF22	-0.946550589170873	2.73764199999399	-5.73546499484771	1.47509120373578e-08	5.06051450055806e-07
AC092834.1	0.234629059544675	0.0512895654159253	5.73388760843314	1.48823067975782e-08	5.09971613139567e-07
HID1	1.2651486905602	1.70350015036204	5.73333060622705	1.49289762018582e-08	5.10982819929809e-07
LARP7	-0.621295424239039	2.47353553835815	-5.73213415847894	1.50297048889869e-08	5.13839899178246e-07
HS3ST2	2.0022456787345	1.13577168414248	5.7304360772389	1.51738027067716e-08	5.18171441516335e-07
AC073367.1	0.328542180892816	0.169595538753131	5.73009623636162	1.52028024202963e-08	5.18484930794221e-07
KRCC1	-0.751241683404293	3.0420413496613	-5.72992065958224	1.52178060821462e-08	5.18484930794221e-07
HTR6	0.500451933567714	0.158646440732031	5.72871095269498	1.53215723556588e-08	5.21423750407782e-07
PHF24	2.40393141490321	1.24795118978232	5.72818066188979	1.53672765083096e-08	5.22382145963977e-07
RYBP	0.62111960373244	1.72670495951384	5.72635852322904	1.55253348669191e-08	5.27153274420886e-07
LYAR	-0.696079117966608	1.76910371102044	-5.72603007835761	1.55539931147333e-08	5.27524837096275e-07
AMPH	1.84257332046563	1.72409604041898	5.72443340218025	1.56940453579892e-08	5.30767501624821e-07
NONO	-0.841614142628811	4.20358335601937	-5.72434096693576	1.57021907855906e-08	5.30767501624821e-07
SRI	-0.972768382565883	4.46616888846175	-5.72433093497563	1.57030750531086e-08	5.30767501624821e-07
RGS14	1.3667686457357	0.821364779496696	5.72184493418676	1.59237046689423e-08	5.37614600489529e-07
INPP5J	0.916411422868474	0.733798139800132	5.7206910726776	1.6027131013166e-08	5.40493666262804e-07
SYT7	2.38328240060371	1.55201682129212	5.71913900699161	1.6167282278909e-08	5.44282762072268e-07
GLRA2	1.17629539152525	0.377466510369972	5.71904241095255	1.61760442082731e-08	5.44282762072268e-07
NPY5R	0.537972315027288	0.135487675576343	5.71851585471948	1.62238878368921e-08	5.45276446960465e-07
ERICH3	1.48407358196155	0.603977650445358	5.71696284398752	1.63658001599235e-08	5.49327478738492e-07
AL031713.1	0.411490130672248	0.0679294900714493	5.71679385252718	1.63813151024173e-08	5.49327478738492e-07
AC087482.1	0.406922306518467	0.14204167884384	5.71646782557068	1.64112877861969e-08	5.49713529468358e-07
SPRYD7	0.685055476448922	1.83289294567626	5.71312953994002	1.67212747456542e-08	5.59467549860778e-07
SLC12A4	-1.0001029700181	2.63891357546644	-5.71172950299735	1.68529691852463e-08	5.63240983611968e-07
LINC02389	0.478718834399174	0.120223091522369	5.71056731796579	1.69630564604022e-08	5.66284635961724e-07
AL356157.2	0.723076049083555	0.331787036614769	5.70946472766843	1.70681454959903e-08	5.69154800201118e-07
C14orf93	-0.603618280053782	1.31422146671971	-5.70848362918426	1.71621876024532e-08	5.71650584368961e-07
FEZF2	1.36992675036053	0.691912687333138	5.70805370885192	1.72035558793021e-08	5.72233445197924e-07
AL139352.1	0.721548869812345	0.389840651055264	5.70790259413551	1.72181196486446e-08	5.72233445197924e-07
CRYM	2.56040398007423	1.11919852334235	5.70763151181677	1.72442754427976e-08	5.72463806171268e-07
RPS6KA4	0.737010681896036	2.31570739645677	5.70723348937578	1.72827493380933e-08	5.73102126714635e-07
NPTXR	2.00087609826827	3.22897217380432	5.70653273238641	1.73506894793429e-08	5.74647164184727e-07
CRLS1	-0.808858370355519	2.46713220423251	-5.70625669444692	1.73775233521431e-08	5.74647164184727e-07
SLC6A5	0.311129889434065	0.0398428135478684	5.70615688989237	1.73872353727731e-08	5.74647164184727e-07
KRT31	0.452308900996511	0.0896793098287685	5.70423459201849	1.75753290215595e-08	5.80219675835918e-07
PTBP1	-1.07023116271201	3.06122696686144	-5.70300457685183	1.76967213981607e-08	5.83580254478882e-07
MEX3A	-1.69790985709658	2.02410330746484	-5.70049305114619	1.794712781479e-08	5.91183154943382e-07
NCAPGP2	0.128221866809122	0.0258828719205251	5.69907304590134	1.80902289786047e-08	5.9510270497662e-07
HPRT1	1.48028638452475	2.3507358173869	5.69891636140721	1.81060867321116e-08	5.9510270497662e-07
LINC00507	1.32343801008917	0.275126159801019	5.69812796475759	1.81860844479379e-08	5.96622725379276e-07
PITHD1	0.835907981440078	3.50363958665581	5.69806581862423	1.81924049514535e-08	5.96622725379276e-07
ABLIM2	1.3142147717644	1.13122965842894	5.69745786898409	1.82543486526322e-08	5.97995593155204e-07
EPHA5	1.13007197610449	0.530288050637923	5.69719472373297	1.82812240043062e-08	5.98217899340913e-07
LINC00951	0.666118157389719	0.318953411327036	5.696756179991	1.83260986073311e-08	5.99028061832167e-07
BRSK1	1.38046670029566	2.76308602669236	5.69381480438246	1.8629861822672e-08	6.08289501486322e-07
CYP20A1	-0.478624177225134	1.28902612974179	-5.69222444556156	1.87961372790238e-08	6.13046413904459e-07
IDH1	-1.22362196140717	2.94845230838458	-5.68777043597054	1.92695369217425e-08	6.2779898299305e-07
PCDHGC5	1.55111310668487	1.35141287355446	5.687422417919	1.93070112782528e-08	6.28332439173566e-07
SNORD115-20	0.34093149663329	0.068190135746478	5.68662910887752	1.93926995535217e-08	6.29884663277612e-07
KIAA1671-AS1	0.550615348127224	0.243607248812669	5.68658927010734	1.93970124328555e-08	6.29884663277612e-07
VIP	1.5066707450409	0.558235207810644	5.68514663663306	1.95538199603396e-08	6.34285022635068e-07
KRT86	0.392863205916332	0.13486087406627	5.6842206893282	1.96551153394629e-08	6.36877067006014e-07
PYCR1	-1.15424678019385	2.63249070207408	-5.68369072832175	1.971332077783e-08	6.37932415533964e-07
USP31	0.650220741783861	0.898125216484898	5.68353431996171	1.9730531086936e-08	6.37932415533964e-07
GAD2	2.03228324078498	0.809557145397471	5.68233659687936	1.98628074286654e-08	6.41512667690672e-07
CYP26B1	1.55638497163211	0.75949057280938	5.68108612952396	2.00018295122125e-08	6.44925008131346e-07
MRTFB	1.12525141859534	1.49106037813148	5.680995145116	2.00119816731706e-08	6.44925008131346e-07
MAN2A1-DT	0.730298790139358	0.496412990949362	5.68080302494737	2.00334351709818e-08	6.44925008131346e-07
HENMT1	1.08294591077843	0.896603785424878	5.68027001976791	2.00930715372721e-08	6.46146311270939e-07
HS3ST5	0.710843386483631	0.352346467963783	5.67801100779892	2.03477488926948e-08	6.53630276727794e-07
WDR5B	-0.77073951809033	1.49387288338429	-5.67579521305515	2.06006041149199e-08	6.61039643678971e-07
TRIM4	-0.899195826371077	2.30136626277181	-5.67537071340052	2.06493936089583e-08	6.61681460941962e-07
SPTBN4	1.18016699614141	1.30739688249466	5.67523472887255	2.06650466342946e-08	6.61681460941962e-07
TTLL7	1.31048629209839	1.57697338255076	5.672828699591	2.09439188263184e-08	6.69890456294425e-07
PPP2R5B	0.685742231767401	2.89612469950267	5.67217552092972	2.1020255653707e-08	6.71610700489364e-07
NXT2	-0.982424861713843	1.98037096340373	-5.67119298423211	2.11355946042813e-08	6.7457206444404e-07
VSTM5	0.649568896134858	0.288889419259913	5.66853223719303	2.14510371457039e-08	6.83906835251359e-07
CNTN4	0.923345374276413	0.406441642196111	5.66627107992931	2.17227029934516e-08	6.91827432875939e-07
ZNF736P9Y	0.119802020414527	0.011855330932931	5.66569669760422	2.1792243316276e-08	6.93300663965883e-07
NAPG	0.666311024085287	2.15943919226747	5.66395710323375	2.2004179475885e-08	6.99058783058778e-07
POFUT1	-0.868285989825539	2.55184258521298	-5.66367216833412	2.20390839088916e-08	6.99058783058778e-07
AC148477.1	1.0763087616505	0.433067335457739	5.66363482034961	2.20436630160586e-08	6.99058783058778e-07
EIF3E	-1.0223387024737	3.42256528541029	-5.6627926983204	2.21471587638535e-08	7.01593716670245e-07
KCTD8	1.07324482913635	0.729640658518189	5.66248595592516	2.21849743557881e-08	7.0204481016648e-07
KCNC2	1.8026808799735	0.674766377764269	5.66191065722148	2.22560673728231e-08	7.03546894084847e-07
AL355472.3	0.638223743881726	0.223548524971123	5.66133422384832	2.23275228875877e-08	7.04995042072788e-07
NEURL1	1.9453135773293	1.05566405989977	5.66115948127615	2.23492282798278e-08	7.04995042072788e-07
KL	0.473733590925529	0.174515453876612	5.6585499425359	2.26758209836402e-08	7.14540314551151e-07
TNIP2	-0.980003033583878	2.4816738224416	-5.65446445544758	2.31964788376055e-08	7.30174150979089e-07
CAMKK2	1.27455054453474	2.23373095789771	5.65424357521001	2.32249569288948e-08	7.30298592849662e-07
MVB12A	-0.879192376524667	2.19634486611712	-5.6535830635437	2.33103197774159e-08	7.32011877984035e-07
PRKAR1B	1.76410875701329	3.09143453444566	5.65344186531012	2.33286074352492e-08	7.32011877984035e-07
CAMK2N1	1.6770253424461	4.04579750399876	5.65289641268796	2.33993843432954e-08	7.33459859973316e-07
RNF114	-0.549241094588836	3.05868956534545	-5.64919915578272	2.38846702023046e-08	7.4788402658699e-07
ADARB1	0.926195104890235	1.07431416374942	5.64370864615277	2.46234420121829e-08	7.70206781763426e-07
SLC38A8	0.400059246614941	0.125510855448961	5.643122301191	2.470363851231e-08	7.71904457103429e-07
LINC01608	0.690003467468749	0.212726876874855	5.64220715291855	2.48293145805906e-08	7.75018165179064e-07
Y_RNA	0.950692972496019	0.417628985490959	5.639816349573	2.516058211312e-08	7.84535931062292e-07
SCN5A	0.302778416913925	0.0843115536306376	5.6394976553013	2.52050635262035e-08	7.85100817660343e-07
NPTX1	2.75738190826878	1.74418152346809	5.6382633057062	2.53780695195324e-08	7.88907562287686e-07
SYNGR1	1.66212949762034	2.69816765215742	5.63819330942367	2.53879147028118e-08	7.88907562287686e-07
NCS1	1.74466027802259	3.24089918443874	5.63805943372878	2.54067550619212e-08	7.88907562287686e-07
RFPL2	0.566249131307986	0.174294058042099	5.6352711751189	2.58022527373255e-08	8.00353627095915e-07
NDUFB2-AS1	0.35976070464802	0.461277137887149	5.63295410120383	2.61354656995069e-08	8.09845887200746e-07
LSM8	-0.626103071604763	1.40083154480146	-5.6315724389648	2.63361472565805e-08	8.15216001046209e-07
AL589843.2	0.275596374052859	0.113695008887727	5.63133468002291	2.63708317096109e-08	8.15441979905288e-07
PIP5K1C	0.90890221358885	2.67030333575988	5.63054100966531	2.64869349171734e-08	8.18182518634429e-07
DLG4	1.38583707971443	2.95258593100188	5.619257352159	2.81923480184665e-08	8.69960351599891e-07
AC022400.1	0.860620943494352	0.726487529037272	5.61903012461753	2.82277650968193e-08	8.70151541462821e-07
SLC5A5	0.333961084813296	0.062343563366814	5.61630400273721	2.86560632489e-08	8.82440797751545e-07
FAM126B	0.72425227265518	0.974944550802319	5.61471297446867	2.89089414132603e-08	8.89213615539188e-07
KARS1	-0.575294010599033	3.35042850257005	-5.61454525944883	2.89357241405559e-08	8.89213615539188e-07
ATF7IP2	0.437125827909625	0.292423745794182	5.61375021647614	2.90630146987194e-08	8.92204589379861e-07
GPRASP2	1.15491909120969	2.11079395119928	5.60857618800074	2.9904806624651e-08	9.17101268454023e-07
SCN2A	1.67283402544926	1.22846429505187	5.605686802938	3.03851644542989e-08	9.30873896214109e-07
ZNF702P	0.520159230156235	0.272811623732916	5.60521340830729	3.04645779040871e-08	9.32347585640192e-07
RANGAP1	0.86133558485427	3.14933240679059	5.60484958393726	3.05257477106707e-08	9.33260488016789e-07
FKBP1BP1	0.134887462006221	0.018582952904662	5.60307264622498	3.08262244636831e-08	9.41108245027526e-07
MIR4500HG	0.379394717801574	0.174614110575245	5.60295837262181	3.08456460187677e-08	9.41108245027526e-07
CHST14	-1.04222227103491	2.05582814398125	-5.60195897878373	3.10160074075172e-08	9.45337429458595e-07
DCAF13	-0.699524673050577	1.61532594844433	-5.60090406988411	3.11968245976426e-08	9.49876321951536e-07
RAB26	1.31358621108708	1.2207431965701	5.60029961398865	3.13008931215388e-08	9.52071496806111e-07
CALM1	1.11564723322094	4.79102321361107	5.59984508859795	3.13793705307748e-08	9.53484587413686e-07
AC103563.2	0.527219236965941	0.153310215302447	5.59750054314347	3.17872231057478e-08	9.64892894641139e-07
SH3BGRL	-0.61971625331701	4.28725528881855	-5.59596396088224	3.20573149060308e-08	9.72100532863324e-07
AC015967.1	0.835120169246996	0.500671076895059	5.59318576609354	3.25513253320614e-08	9.86076669113046e-07
CDK17	0.682951235184075	2.23458634049359	5.59258021679854	3.26599806504991e-08	9.88362707124554e-07
CREG2	2.50419131499813	1.07192557109914	5.59092578412159	3.29586407253408e-08	9.96388226923043e-07
AC016687.2	0.113250675395539	0.011192046003336	5.58754242876818	3.35776977448114e-08	1.01407371546145e-06
SHMT2	-1.15179136514774	3.0301871417807	-5.58721266178926	3.36386367259538e-08	1.01488482717877e-06
MACROD2	0.747366260022481	0.467891311520079	5.58682110192905	3.37111342990545e-08	1.0160426691875e-06
AC140125.2	0.447182988843618	0.0985934591850109	5.58612181042055	3.38409866466588e-08	1.01892507620243e-06
CNKSR2	1.3613806654159	1.45864619627371	5.58423986235062	3.4192867909061e-08	1.02848002080406e-06
SCAMP2	-0.673864381730087	2.89927976494626	-5.58174322074002	3.46651764445062e-08	1.04118726832905e-06
NIPSNAP3B	0.787089124991489	0.577829937183237	5.58163777541921	3.46852632877432e-08	1.04118726832905e-06
GRIN2A	1.65023247216968	0.708644705583156	5.57907349553709	3.51772447847502e-08	1.0548922408865e-06
PPP4R1	-0.642611088770917	2.26307610915841	-5.57884191618513	3.52220079859224e-08	1.05517198571911e-06
RHOT1P1	0.277734306392222	0.0871038862078345	5.57787031522081	3.54104181360138e-08	1.05925534771656e-06
NUPR2	0.743189132800505	0.20582021594643	5.57777242220122	3.54294555150007e-08	1.05925534771656e-06
SEMA4F	0.907274272058024	1.15814509221475	5.57740396376981	3.55011993286355e-08	1.06033572077042e-06
INPP5F	1.43989071204027	2.16487359081091	5.57677551435559	3.56238928654289e-08	1.06293415004684e-06
AC108449.1	0.214636511486096	0.0730900168645394	5.57447882496247	3.60757959731423e-08	1.07534039288111e-06
AC021074.2	0.603011029127244	0.172192540182803	5.57415930412914	3.61391056789853e-08	1.07615028890882e-06
AP2M1	0.560741423776825	4.51897086186942	5.57159005268292	3.6652116572484e-08	1.09033639090452e-06
RALYL	1.51343548254502	0.892422538749367	5.57128461850089	3.67135723745969e-08	1.09107460895284e-06
APBA1	1.20925330284698	1.48338705917983	5.56912637772956	3.71506911100359e-08	1.10296438671451e-06
AC026310.3	0.271920745873969	0.0808956471154007	5.56871720810515	3.72341306982102e-08	1.10434058160488e-06
PTPN5	2.16660312015892	1.14598340091134	5.56581121019643	3.78319971424017e-08	1.12095642876263e-06
HSD17B10	-0.934555641960405	4.11508672711988	-5.56540402261249	3.79165117826284e-08	1.12234382491363e-06
IGSF10	0.224027809969654	0.0936093944510235	5.56367660312807	3.8277094890875e-08	1.13189208705112e-06
RPS13	-1.07165276497348	4.8356191267283	-5.563173095526	3.83828233532376e-08	1.13389257322689e-06
CYP4F26P	0.405959040009245	0.102446997605939	5.56246927293791	3.85310905496285e-08	1.13714451376297e-06
AC096570.1	0.326050992870467	0.0540780546987976	5.56197402540734	3.86357528444636e-08	1.13910440416083e-06
CKMT1B	1.1676451802171	0.65082566051231	5.5616289253272	3.87088472828231e-08	1.14013061759437e-06
RAB15	1.53317761918492	1.95094766549637	5.55755836953728	3.95812245560421e-08	1.16467362137334e-06
ST6GALNAC5	1.47811604320039	0.590043531910362	5.55465710413394	4.02146385239794e-08	1.18214363866442e-06
NDFIP2	0.973000354905334	2.43609623841626	5.55342729372864	4.04860978793408e-08	1.18894972648029e-06
AL390719.1	0.678237231043628	0.347028510152095	5.55297400747257	4.05866014422453e-08	1.19072691403663e-06
ARNILA	0.33940133059966	0.28308428835859	5.55202546717334	4.0797698922505e-08	1.19549606351563e-06
ADCYAP1	1.03347448353153	0.334196805915613	5.55188319023717	4.08294545166026e-08	1.19549606351563e-06
MEF2C	1.39096594060284	1.96108299175172	5.55122955876937	4.09756511518512e-08	1.19859817288784e-06
GUCY1B1	1.55757222052954	1.95784775792252	5.54894870341497	4.1489801861721e-08	1.21244683006705e-06
PLGRKT	-0.846686746137595	2.38287513965891	-5.54570957779613	4.22307537739099e-08	1.23263778595493e-06
SYNJ1	1.14895883538642	1.94940706965457	5.54556760441167	4.22635227167702e-08	1.23263778595493e-06
NLK	0.888552007653198	2.1971554658866	5.54504875497945	4.23834888811202e-08	1.23492713493346e-06
AL365361.1	1.10298331226149	0.597049654753881	5.54403069366551	4.2619843101169e-08	1.24030591775901e-06
SHANK1	1.87576058984002	1.16302356315137	5.54389520093095	4.26513956540139e-08	1.24030591775901e-06
MAPKAPK2	-0.774840424261225	3.10388577516991	-5.54351151786442	4.27408681484037e-08	1.24070487264528e-06
APOM	-0.763309422947715	1.40609444058392	-5.54344025935788	4.2757505257376e-08	1.24070487264528e-06
STXBP1	1.91802845344414	3.05215650728704	5.54320377368085	4.28127639575567e-08	1.24070487264528e-06
CALY	2.42043140439305	1.19950964974587	5.54312248052223	4.28317754409078e-08	1.24070487264528e-06
AL359636.2	0.318625709454287	0.0928921263858186	5.54255737698004	4.29641593084389e-08	1.24333016121156e-06
AUH	0.586443378396659	1.70717304002342	5.54207438908949	4.30776214350069e-08	1.24476417607539e-06
MROH1	0.707694366553997	1.40055705129643	5.54199068026461	4.30973156536279e-08	1.24476417607539e-06
SLC4A10	1.87851470954767	1.07057789088281	5.54156538038922	4.31975114037763e-08	1.24644912265664e-06
AC015712.2	0.642948302391541	0.232595470366489	5.54119288878259	4.3285452046631e-08	1.24657078954845e-06
UHRF1	-1.54751908241228	1.84903093309564	-5.54119288802255	4.3285452226244e-08	1.24657078954845e-06
USP39	-0.592086176733365	2.70079132017982	-5.53841080373557	4.39477921193843e-08	1.26442256399133e-06
CAMKV	2.46184393872253	1.7420651054717	5.53735131576917	4.42026084167192e-08	1.26969658351316e-06
BTBD9	0.842502281090234	1.52189996615095	5.53729422567183	4.42163797804805e-08	1.26969658351316e-06
ANKRD20A19P	0.179160225845333	0.0272821553864676	5.53478247952842	4.48264111065953e-08	1.28515752189276e-06
RAB31	-1.26907362804117	4.37400382599536	-5.53472235629741	4.48411130783324e-08	1.28515752189276e-06
DUSP8	1.40926263558656	1.84297520758754	5.53370963638297	4.50894593724947e-08	1.29103261653283e-06
DBI	-1.28872854553606	5.03123792316484	-5.53262690389339	4.53564527999982e-08	1.29671781647915e-06
KCNJ3	1.70186107553097	0.871615139186813	5.532551483685	4.53751079579312e-08	1.29671781647915e-06
ENSA	0.63257260057313	3.25490057260465	5.5291590860257	4.62219693555451e-08	1.31965273582878e-06
ANK3	1.40805015576092	0.910990691301884	5.52888757307066	4.6290408338618e-08	1.32034078496874e-06
ITPKA	1.67535884846451	1.45584925770227	5.52535365595804	4.71902163621181e-08	1.34471795486235e-06
PITPNM3	1.6027545183584	0.946741841014897	5.52186202604001	4.80959363355933e-08	1.36921681854809e-06
RPL23	-0.981749125515761	4.24190451741396	-5.51903216143892	4.88423657865811e-08	1.38913846073812e-06
IPCEF1	1.37785651537831	0.772497263859062	5.51235301892337	5.06490175741791e-08	1.43914737149228e-06
HSPB3	1.25945360445237	0.455832832102128	5.51010063568041	5.12727795192733e-08	1.45548220069106e-06
LINC02600	0.618840107359604	0.298475824885605	5.50706513080286	5.21252313259621e-08	1.47827156040429e-06
SLC22A15	1.07876739566744	0.689692774073368	5.50685823264818	5.21838324237901e-08	1.47852536814046e-06
MATK	1.50860073862458	0.904144611749264	5.50622626687122	5.23632247099123e-08	1.48219781883248e-06
EPHX4	1.07061199626678	0.689182175550274	5.50356854585427	5.31242348474671e-08	1.50231098317937e-06
AC092718.5	0.484501906678839	0.470487071700776	5.50283416163773	5.33364053603786e-08	1.50687996093108e-06
CBFA2T3	0.768799846387541	0.593443054502881	5.50259464795461	5.34057809452179e-08	1.5074098056746e-06
AC104260.1	0.214716252889318	0.0639000717099633	5.5023910849716	5.3464812240071e-08	1.50764694970155e-06
KCNA3	0.718401372492352	0.325324683379767	5.49977995574759	5.42276578745665e-08	1.52771163310202e-06
SYT12	1.07022808008893	0.825496783872856	5.49816620187928	5.47043935302694e-08	1.53968566214023e-06
STK31	0.131273923249308	0.0627387805121323	5.49635443100612	5.52444785912667e-08	1.55341839800825e-06
TSPYL5	1.43822975647599	1.17792228561869	5.49569913583834	5.54410931565905e-08	1.55747629435562e-06
TNFSF9	0.779965867543644	0.495616574240505	5.49521310906851	5.55873592909705e-08	1.56011346368192e-06
GNG13	1.11672009077664	0.414960171701545	5.49473051366417	5.57329635840398e-08	1.56272710885644e-06
MBNL2	0.94655113150267	2.55579031982338	5.49267958967197	5.63558926477126e-08	1.57870721661673e-06
NXPH2	0.984928220256444	0.357813306486315	5.48871024177573	5.75807716845982e-08	1.61150396543606e-06
HBQ1	1.02157045874992	0.545400371471958	5.48798000489291	5.78089100235424e-08	1.61636969265826e-06
SNORD115-40	0.108436182025854	0.00656401572416668	5.48637146242329	5.83145467424692e-08	1.62897802335577e-06
AC004816.1	1.10213764442442	0.686146316980885	5.48606067886726	5.84127337711773e-08	1.63019155223816e-06
PPFIA4	1.32317664677205	1.13899265693899	5.48559409200445	5.85604458619996e-08	1.63229781364876e-06
AP000843.1	1.08168175936683	0.431788279621015	5.48547616660528	5.85978360800095e-08	1.63229781364876e-06
HSPA12A	1.65237443364298	1.80170820283561	5.48508688943502	5.87214275714216e-08	1.63421184132878e-06
AC016292.1	0.330545229018705	0.111371648080299	5.48230294778664	5.96127089898155e-08	1.65746708524624e-06
AC132219.2	0.270439225194881	0.217429030422578	5.48061637445462	6.01590425656268e-08	1.67064911725633e-06
ACAP2-IT1	0.720689013845145	0.456797242811531	5.48049353696035	6.01990228630548e-08	1.67064911725633e-06
R3HDM1	0.847855990020032	1.91123611681579	5.47992661521162	6.03838752153341e-08	1.67421884186426e-06
DERL2	-0.501903666303493	1.93681810276323	-5.47897860907743	6.06942174242185e-08	1.68125805251942e-06
C1orf226	-1.31051345298838	1.88572998986104	-5.47794946457358	6.1032874741149e-08	1.68906779186054e-06
CNTNAP1	1.26407878215008	2.48434737155679	5.4774695800105	6.11914154565241e-08	1.69188298000406e-06
ENC1	2.61417613032954	2.92729148596558	5.47666107503659	6.14594282702096e-08	1.6977169341654e-06
CORO1B	-0.623420738779879	2.69414701625224	-5.47094021691002	6.33886841946572e-08	1.74938668947961e-06
SMIM10L2A	1.38468170837042	1.54847870517157	5.46976405151495	6.37925497705283e-08	1.75890235839518e-06
PDP1	1.23708907580191	1.90092264002752	5.46945492027158	6.38991116088441e-08	1.76021068037758e-06
NISCH	0.762851026742042	2.92964690085631	5.46719881093884	6.46820747832941e-08	1.77973124247519e-06
ATP1B1	1.85762259959421	3.82582870016392	5.46706936386063	6.47272797233067e-08	1.77973124247519e-06
KCNQ3	1.35466549464937	1.10461068309328	5.46557782720865	6.52503657216538e-08	1.79154656170087e-06
SSR2	-0.954625311337053	3.12328527507909	-5.46550128566887	6.52773194789926e-08	1.79154656170087e-06
DIXDC1	0.910131520252988	1.71492787527458	5.46530227301148	6.53474514931358e-08	1.79181989922891e-06
RNF220	0.662200762044967	2.24001136366294	5.4635763897166	6.59587284961776e-08	1.80691721909768e-06
LINC01197	0.319883009018614	0.136758862882964	5.46283741546575	6.62221541567376e-08	1.81246627433762e-06
PRKACB	0.966529370729582	3.27574730621806	5.46261378068586	6.630207545102e-08	1.81298733037693e-06
TXNRD3	-0.573151833907873	1.0911765969442	-5.46227571475242	6.64230693016636e-08	1.8146295024449e-06
TAFA4	0.594623687493202	0.257180574528548	5.46091134073114	6.69135611431201e-08	1.82540777055062e-06
AAMDC	-0.744928763258362	2.0905270160247	-5.46083751826494	6.69402003304881e-08	1.82540777055062e-06
HMG20B	-1.00752377960713	2.64863129521448	-5.46034931573369	6.71166299217683e-08	1.82854437860056e-06
YWHAZ	0.751152879360348	3.97925102378746	5.45862854611455	6.7742099418997e-08	1.84340820595787e-06
TP53INP1	-0.962843917996099	1.91563164678502	-5.45850830450912	6.77860160361295e-08	1.84340820595787e-06
KCTD3	-0.730675517913304	3.1521555259405	-5.45356691854093	6.96148949249878e-08	1.89141636959515e-06
HCRTR2	0.189275383107211	0.0425202460525372	5.45326831066459	6.97269357241737e-08	1.89273353873696e-06
PLEKHG5	1.05415755188036	1.18086388459779	5.45286136543474	6.98799077258799e-08	1.89479812719585e-06
RPL29	-1.11540318238141	5.14103725938651	-5.45272761701402	6.99302552820284e-08	1.89479812719585e-06
DMTN	2.17703088358354	2.27617197037992	5.45150106081182	7.03936190178086e-08	1.9039138850613e-06
MPZL1	-0.959453098168511	2.81148358727641	-5.45149857974233	7.03945593207229e-08	1.9039138850613e-06
THRB	1.25367364968817	1.2820656447715	5.45130109109309	7.0469444861331e-08	1.90420973600791e-06
ADRA2C	0.846700691854059	0.515940501360902	5.44940446976948	7.11925719872751e-08	1.92200581018774e-06
STPG1	0.872456608016474	0.500231734231207	5.44665427560104	7.22539527300684e-08	1.94720527257418e-06
PPFIA2	1.40766988221688	0.99425995979811	5.44664705135784	7.22567609038372e-08	1.94720527257418e-06
SYP	2.07922656044204	3.115216830777	5.44483843796363	7.29631402672198e-08	1.96446328289084e-06
ELP4	-0.658975056296491	2.37940733448244	-5.4436552283462	7.34288817960091e-08	1.97521702088668e-06
TYRP1	0.451122253921969	0.0880238102509965	5.44108547719553	7.44503631583357e-08	2.00088710661455e-06
PRNP	1.00204977520429	4.66103168148724	5.43820934766144	7.56099909414307e-08	2.03022029779434e-06
DUSP3	0.810748912361325	2.70007014013208	5.43618309568738	7.64374632168433e-08	2.05058989159564e-06
AC016831.1	0.592878191322679	0.25433067655056	5.43576129832966	7.66108170620776e-08	2.05339055848294e-06
GABRA1	2.4917575784078	1.04059645036675	5.43553868477344	7.67024624531225e-08	2.05399813572759e-06
NDUFAF4	0.699925936167304	2.0811390624691	5.43298480933409	7.77614827352573e-08	2.080486462615e-06
TMX1	-0.894295214152643	2.58121801294974	-5.43208879420237	7.81363873598063e-08	2.08827684035018e-06
RNA5SP460	0.310248361392797	0.0655816841087773	5.43190185367996	7.82148266561008e-08	2.08827684035018e-06
PLK2	1.53205330162996	1.60517771569288	5.43178702757306	7.82630449939821e-08	2.08827684035018e-06
RPP25	1.01250158757583	0.802811759582956	5.43000874686567	7.90134828909498e-08	2.10641315445542e-06
IQSEC1	1.32494105798595	2.53001239661045	5.42948915161152	7.92340684004209e-08	2.11040437283339e-06
SEPTIN5	1.64984924155124	2.79977734213373	5.42831994307547	7.97326243466365e-08	2.12100548284144e-06
RBMS2	-0.561842583196215	1.47511750234167	-5.42822197523124	7.9774536261079e-08	2.12100548284144e-06
PTK2B	1.34832305804283	2.02624131548473	5.42639787879429	8.05588252338327e-08	2.13994709885198e-06
LYPD6B	0.317111148868247	0.0901782815984836	5.42539158332857	8.09946899350463e-08	2.14820939041046e-06
STK32C	1.21805033262122	2.13360442882411	5.42534679437105	8.1014142838033e-08	2.14820939041046e-06
DLGAP3	1.78185553955281	1.35212062212366	5.42367661163962	8.17427887459513e-08	2.16560210255955e-06
LINC00486	0.314575761070269	0.0885705388028851	5.42298147015142	8.20479270908763e-08	2.17175393147743e-06
LRRC37BP1	-0.505993525482786	1.33380592210499	-5.42219739579981	8.23934299930501e-08	2.17896230757819e-06
AC010947.1	0.166614097867125	0.0270615849268223	5.42102655746771	8.29119906302491e-08	2.19073048534832e-06
CYGB	1.46031363066184	0.88008358522382	5.41958324803739	8.35555878388342e-08	2.20430122740359e-06
AC010857.1	0.700301089382239	0.217505098013306	5.41954290306931	8.35736478520604e-08	2.20430122740359e-06
CXorf38	-0.48026850343075	1.56844279202081	-5.41754819655609	8.44712971657418e-08	2.2260055637181e-06
AGTPBP1	0.91281348825754	1.84654037118636	5.4164731363058	8.49589643302029e-08	2.23687713512359e-06
KHDRBS2-OT1	0.57135340354757	0.208598020503235	5.41390229276965	8.61362512146552e-08	2.26587039635159e-06
CENPQ	-0.767925753944453	2.00580062014845	-5.41128672084992	8.73502623054042e-08	2.29577767955016e-06
TYRO3	1.08198916336677	2.31830294731317	5.41032251466795	8.78019714408354e-08	2.30561473153897e-06
BICDL1	1.08854622791828	0.597466481449802	5.4099351091769	8.79840999055073e-08	2.30836169778519e-06
SOX4	-2.11128202952813	3.41368034615663	-5.40812941657581	8.88378463422808e-08	2.32870896864475e-06
SV2A	1.1745668842498	3.52116051621532	5.40763258092436	8.90741610830952e-08	2.33284992852455e-06
SLC25A44	0.550805035609176	2.31188008076079	5.40703295748429	8.93601781730842e-08	2.3382841701565e-06
PGP	0.795572723002757	2.05735758484927	5.40625504831392	8.9732564864198e-08	2.34596691529946e-06
NUP160	-0.811239737736086	1.86011235598847	-5.40286515308762	9.137296766666e-08	2.38675809752439e-06
KLC1	0.72359824128494	1.43579226661282	5.4024302081219	9.15855363827561e-08	2.39021393725303e-06
DUSP2	1.26497294009701	0.79582750170422	5.40019517355029	9.26854451678757e-08	2.41680138897461e-06
PTPRZ1	-1.67948024212871	5.04622505603823	-5.3991739176066	9.31922832926014e-08	2.42789134898258e-06
AC009704.1	0.205173331728783	0.0424454314419391	5.39846616605314	9.35451091399753e-08	2.43495302444946e-06
GALNT17	2.33085892429471	1.4373335852515	5.39780452277148	9.38761211945865e-08	2.44143505408943e-06
CYP1A1	0.248782496654501	0.101377675857232	5.39762159358688	9.39678387865715e-08	2.44168787381023e-06
ATP13A2	0.862392188851496	2.9182200239662	5.39420812398219	9.56953283097312e-08	2.4844075731536e-06
LIPH	0.305670333088376	0.146263002516545	5.39260216712206	9.65186915375977e-08	2.50360069390817e-06
LRP5	-1.00114957898572	2.15182063699679	-5.39222629723688	9.67123877557682e-08	2.50644167327351e-06
SLITRK4	1.10970320041275	0.484811271894694	5.3907482398616	9.74777357514583e-08	2.52408001322341e-06
SLC16A8	0.662942316103198	0.40074915158027	5.39005289361169	9.78398199841988e-08	2.53125469981709e-06
HECW2	0.795236928596617	0.854122974127978	5.38947197445235	9.81433192857102e-08	2.53474897123603e-06
RAB3A	2.36474705801541	2.80972339427591	5.38946852137836	9.8145126060687e-08	2.53474897123603e-06
TRBJ2-3	0.849097121649377	0.227711699546209	5.38904237831332	9.83683476411922e-08	2.53831252691458e-06
BAIAP2	0.901668136851945	1.94640519121351	5.38830882509413	9.87537504997183e-08	2.54605124015637e-06
LMTK2	1.03865980634041	1.73671891613167	5.38749781734219	9.9181552457415e-08	2.55486874487622e-06
CAPN2	-0.744392781598091	3.15481677291496	-5.38364399794168	1.0123911266581e-07	2.60561650558555e-06
CACNB3	1.18154446362162	1.31916399264221	5.3827303535208	1.01732947493998e-07	2.61606538037675e-06
RCAN2	2.05146232924311	2.13515534672291	5.38156382846036	1.02366864548196e-07	2.63009533435392e-06
MAPK8IP3	1.21608554190215	2.80969179264622	5.37843933905746	1.04083720445898e-07	2.67190088572237e-06
AIMP1	-0.534298283108658	2.70466666199977	-5.37663278256514	1.0508910324542e-07	2.69538614680631e-06
Y_RNA	0.169964547050909	0.0215688334048081	5.37456278734517	1.06252677372439e-07	2.72288487676118e-06
FBXL2	0.925844735768429	0.939195802144026	5.37418476088155	1.06466516744899e-07	2.72601886124643e-06
TUBB2A	1.48847153589696	3.96416578503644	5.37230890548697	1.07533827941926e-07	2.75098138183392e-06
PSKH1	-0.685777617520875	2.5737698568097	-5.37185863619031	1.07791559489987e-07	2.75520777553033e-06
DNAJC5	0.771816214090031	3.53866073402684	5.37092680556673	1.08326838408007e-07	2.76651508929128e-06
RNU6-226P	0.244353168599076	0.0452938912462327	5.36837973479167	1.09803161679935e-07	2.80181538003866e-06
RAP1GAP	1.61789519187024	2.38278863126225	5.36625942306618	1.11046996257577e-07	2.83112795766964e-06
HNRNPA1	-0.849707182167966	4.69949502914361	-5.3659077242975	1.11254629732959e-07	2.83399517894616e-06
RRN3P3	0.375990911917246	0.418885517964348	5.36489697153285	1.11853449212343e-07	2.84681368431211e-06
PPP1R3F	0.981399361505356	1.91238835551699	5.36241964772077	1.13334387929729e-07	2.88204218938639e-06
MIR548A3	0.421447431257558	0.120904415091067	5.36171656667111	1.13758141076627e-07	2.88801610762365e-06
VCAN	-1.58027306403686	3.17783748992515	-5.3617080590944	1.13763278065772e-07	2.88801610762365e-06
AP000941.1	0.593930242721768	0.359111255457088	5.3611838047261	1.14080264358709e-07	2.89359634759253e-06
CHN1	1.98801018026711	3.01717513595282	5.35924767162533	1.15258372410775e-07	2.92099047970048e-06
MKRN2OS	0.353176886743704	0.285035442446456	5.35800082736798	1.16023295444005e-07	2.93787558820712e-06
SGPL1	-0.688560359662767	2.46239040564973	-5.35722063761574	1.16504433620676e-07	2.94514938813903e-06
P2RX5	0.546811957456325	0.267679574387893	5.35721428174704	1.16508361180327e-07	2.94514938813903e-06
AL589765.7	0.380739178907152	0.164440874823441	5.35654042282557	1.16925496364064e-07	2.95169598653402e-06
ABCC12	0.31643374630642	0.0651775640510233	5.35647578068172	1.16965587484389e-07	2.95169598653402e-06
PLPPR4	1.62523341530852	1.92186989424474	5.35568751795819	1.17455542530693e-07	2.96155050421591e-06
CLPSL1	0.254062443171663	0.0421705765048555	5.35534334113081	1.17670093871828e-07	2.96445013140043e-06
DYNC1I1	1.87434439274889	1.64214634816008	5.35422762844598	1.18368217880857e-07	2.97951715304831e-06
PXDC1	-1.10559470492541	3.05167265524074	-5.35399219522345	1.18516045599304e-07	2.9807185860271e-06
TP53	-1.32291280203463	2.74591197842156	-5.35329173810765	1.18956919757076e-07	2.98928198862971e-06
LONRF2	1.38308686306863	1.78791446293936	5.35178300685125	1.19911937976894e-07	3.01074004137939e-06
STRCP1	0.250979366260608	0.10369081947651	5.35154661421836	1.20062245329068e-07	3.01197433985593e-06
RAB9A	-0.681387762377328	2.8918978457531	-5.35030548157244	1.20854407043476e-07	3.02929506139784e-06
PRDM16-DT	1.04153475617747	0.667322035515964	5.34631700317988	1.23434546843903e-07	3.09136579976262e-06
APPL2	-0.726900632740933	2.93292352190137	-5.34526885856645	1.2412140384502e-07	3.10595559974538e-06
ZNF501	-0.65073270593423	1.27225185689672	-5.34506245880379	1.24257095237809e-07	3.10674037110955e-06
VAMP2	1.24872543710961	4.30402063282753	5.34468920409772	1.24502845815453e-07	3.11027327407093e-06
BTF3	-0.719880463549648	4.69642587846872	-5.34162862984879	1.26535779612553e-07	3.15840942607092e-06
AC084809.2	0.292661874533604	0.0740184673996153	5.33992182814442	1.27683435039302e-07	3.18438637236209e-06
EEF2KMT	-0.549807207317736	1.44998061287187	-5.3394712064565	1.27988113712869e-07	3.18931384949106e-06
QARS1	-0.613504609248342	3.21612684269335	-5.33795736497499	1.2901683754987e-07	3.21226035832777e-06
LPCAT4	1.02821883555689	1.81786396683265	5.33748626384708	1.2933860454769e-07	3.21758142541447e-06
CTDSP1	-0.744567135033498	3.04611840222664	-5.33682127487164	1.29794123634495e-07	3.22621820833722e-06
RBM8A	-0.530677973440385	3.28321892885299	-5.33269230968695	1.32657485093705e-07	3.29464102678928e-06
SYNJ2	1.48167662055365	1.2626587018071	5.33142273907837	1.33550153421788e-07	3.31404705716166e-06
BLOC1S5	-0.600829017479026	1.4840914908427	-5.32854029630185	1.3559854925904e-07	3.36207626963838e-06
NAV3	1.06954996379416	1.01536256951451	5.32758607670912	1.3628334785202e-07	3.37624420327575e-06
CHRNA2	0.682934765163228	0.188862456621861	5.32725452329925	1.36522072123754e-07	3.3793468526194e-06
OTUD7A	0.935933382033677	0.850272882992894	5.32696966082349	1.36727501852913e-07	3.38162088885054e-06
AC106795.2	0.550475423204612	0.268483121621819	5.32455490206414	1.38480994383921e-07	3.42214693009494e-06
PGGT1B	-0.477792080320903	1.42403891596805	-5.3230529986534	1.39582586990314e-07	3.44650934941756e-06
KCTD4	1.53882076209945	1.13155375459563	5.32259781202537	1.39918124344741e-07	3.45193198569818e-06
KCTD11	-0.662423825713072	2.0724368765068	-5.32153748091479	1.40702774388572e-07	3.46841656932359e-06
MIR4269	0.785295946772287	0.217174316146621	5.32091119421828	1.41168231603775e-07	3.47701207667264e-06
RGL2	-0.753456632473376	2.87637761260214	-5.32026789743245	1.4164788467822e-07	3.48594273549424e-06
EPHB6	2.11421156824513	1.43063495099519	5.31450186653644	1.46018271835289e-07	3.59053022189201e-06
SNHG29	-1.1240813098987	4.06669885408919	-5.31228236709946	1.47735154829836e-07	3.6297503634677e-06
TMEM268	0.810372729502419	1.78739486682063	5.31137177980779	1.48445181813474e-07	3.64418847818766e-06
MYRIP	1.27204584704864	1.27838110881832	5.31059796804073	1.49051157417273e-07	3.65605054824674e-06
ADGRB2	1.06310632061723	3.04422607332476	5.30883319131346	1.50442145683039e-07	3.68713268654283e-06
CERNA1	0.473476451357168	0.334994852669456	5.30787694361695	1.51201102899028e-07	3.70268621885466e-06
MKS1	-0.608250368996577	1.71133184281205	-5.30420916461433	1.54146720421341e-07	3.77171819285677e-06
AC009878.1	0.687699319318628	0.343300786068047	5.30247969446771	1.55554892666294e-07	3.80304892760009e-06
JAKMIP1	1.78133620141912	1.30157339333391	5.3022351920439	1.55754975053967e-07	3.80481677371373e-06
SLC27A4	0.710507471279966	2.65918232595356	5.30146708658739	1.56385158726518e-07	3.81707971849037e-06
CCDC50	-0.748207819639546	2.50578686626423	-5.30080437998913	1.56930854292924e-07	3.82624129250598e-06
GNAI2	-0.676932455751865	4.15142367786249	-5.30069937115046	1.57017491417903e-07	3.82624129250598e-06
LRTM2	1.62027424967361	0.715995670593885	5.30006213982397	1.57544231635902e-07	3.83586360631862e-06
AC006970.1	0.264656769439139	0.0956356034778195	5.29991030352604	1.57669993086641e-07	3.83586360631862e-06
AP000755.2	0.284576387319454	0.0693417385241738	5.2991612684099	1.58291821677739e-07	3.847848053812e-06
WSCD2	1.49730148196742	0.665064669417978	5.29824542998948	1.59055356024958e-07	3.8632548056372e-06
CHN2	0.870793378865224	0.831849898191004	5.29731730921238	1.59832771248347e-07	3.87897331885352e-06
ITFG1	0.682025736417201	2.32553745071273	5.29592903256567	1.6100250160963e-07	3.90417955450454e-06
PRKCE	1.3346495327618	1.47073626641022	5.29500111286389	1.61788967037527e-07	3.91807463978304e-06
LMAN2L	-0.70810643942709	2.53713235802878	-5.29492348477462	1.61854929820886e-07	3.91807463978304e-06
LINC00706	0.522914742545368	0.170051072038543	5.29478785302225	1.61970242513699e-07	3.91807463978304e-06
MAGEE1	1.52046020341308	1.72109549240939	5.29352247091657	1.63049900507977e-07	3.94099020886895e-06
RAB6C	0.306079830840221	0.159212610090329	5.29155677892728	1.64740927283339e-07	3.97863368422002e-06
PGM2L1	1.54372587907001	1.76355597436321	5.29049136792901	1.65664558514786e-07	3.99684647848372e-06
ARHGEF40	-0.791407427940931	2.76955055382603	-5.29037758415139	1.65763496572214e-07	3.99684647848372e-06
CBLN4	1.73615325817662	0.642495795686929	5.28921755963818	1.66775442318277e-07	4.01799281662916e-06
SLC45A1	0.78450429167461	1.72331633548573	5.28727519059457	1.68483284163996e-07	4.05585710253474e-06
RPS2	-1.28190848851739	5.29087284518259	-5.28397209312545	1.71426546008221e-07	4.12337616076964e-06
INTS12	-0.596680585706179	1.99842486530613	-5.28170512065794	1.73475323770407e-07	4.16609660018241e-06
KCNMA1	1.11855409615854	1.25427936392232	5.28169730345726	1.73482429452152e-07	4.16609660018241e-06
PRKCB	2.0469059081874	1.73111773696205	5.28143107747284	1.73724592064761e-07	4.16855028404872e-06
GTF3C2	-0.549475070079868	2.33176722910334	-5.28120380430701	1.73931581825376e-07	4.17015671787121e-06
CPEB1	0.827663298769428	0.961650140714548	5.28010767518761	1.7493324521692e-07	4.19079821083623e-06
COG4	-0.55925620360244	2.9725181173208	-5.27904867880019	1.75906283430935e-07	4.21072130868679e-06
SF3B4	-0.620659647795304	3.46949812313931	-5.27863549919313	1.76287345952144e-07	4.21645348414694e-06
LRRC8B	1.0400611457763	1.86721305119454	5.27824445240445	1.76648732731055e-07	4.22170623055005e-06
MAPK7	-0.694033891187308	1.93693198892884	-5.27703757300651	1.77768605244119e-07	4.24506297270199e-06
GABRB2	1.92942155975148	0.755095078300512	5.27543553903379	1.79265775487754e-07	4.2773848257006e-06
CORO2A	0.605541683337938	0.297557403320597	5.27488009408156	1.79787709507808e-07	4.28640385406205e-06
PLCH2	1.21771510169019	0.81895836550791	5.27468321960218	1.79973059401572e-07	4.28678324413128e-06
TMEM130	2.75108841064522	1.81369759813295	5.27455747649426	1.80091538666406e-07	4.28678324413128e-06
CHRM1	2.18990453331517	1.27671335268225	5.27351460511639	1.8107708292378e-07	4.30679982053062e-06
CYP4F35P	0.199304373122886	0.0586493981484986	5.27331979683297	1.81261760844736e-07	4.30775156778494e-06
BAZ1A	-0.841209571190144	1.40758437367049	-5.27232250802107	1.82210051028414e-07	4.32683484810534e-06
C2orf69	0.537289558551397	1.81105888699762	5.27208139717132	1.82440036175934e-07	4.32884414123265e-06
OPRL1	1.0011886709968	1.37491513486598	5.27029289687206	1.84154811427801e-07	4.36605252762505e-06
AC104836.1	0.8744960729358	0.760807060426473	5.26984564706755	1.84586059494955e-07	4.37279529008812e-06
AC021613.1	1.02034123586624	0.294649314116159	5.26962966734475	1.84794662048322e-07	4.3742571116653e-06
ACOT4	0.60164532206283	0.379921605200696	5.26893636284916	1.85465829995297e-07	4.38665725623506e-06
MACIR	0.917802643464803	1.95295149427239	5.26780382125008	1.8656729370482e-07	4.40920704122392e-06
LINC02882	0.31675958817594	0.0885511854170068	5.26628519016192	1.88054203301778e-07	4.44082320850147e-06
AP005242.1	0.212351546804857	0.0305405083867428	5.26187791613508	1.92434715867773e-07	4.54066637805908e-06
IST1	-0.420503912109385	3.06726152257949	-5.26135820570716	1.92957740195726e-07	4.54940268214435e-06
LINC02278	0.130166224491879	0.0239542133330156	5.25799691711898	1.96373869427053e-07	4.62628250300538e-06
CDHR2	0.479477321078923	0.323846438209805	5.25724687242599	1.97144108191191e-07	4.64075672230615e-06
KCNA1	1.21637143506727	0.503062699949256	5.25535507950526	1.99099857744962e-07	4.68309286250354e-06
LAPTM4A	-0.849956462105772	4.67641377848506	-5.25403206571622	2.00478753188776e-07	4.7118045086467e-06
CAMK2B	2.00443674547651	1.94269227827067	5.25283560428544	2.01733713146597e-07	4.73756033917932e-06
SERPINI1	2.28567379010491	2.45579058846596	5.25182285552661	2.02801921881244e-07	4.75628524930899e-06
AGPAT5	-0.749420386355829	3.15818610729733	-5.25177691998132	2.02850502606704e-07	4.75628524930899e-06
NPM2	1.70750204538749	0.992999172054861	5.25151099224045	2.03131965292304e-07	4.75913742130153e-06
SHLD2	-0.599225488740268	1.73453835859633	-5.24785970396404	2.0703501947119e-07	4.84676793224301e-06
AF106564.1	0.966561201543262	0.502933462818795	5.24676179201175	2.08222772816641e-07	4.87074448462997e-06
COG1	0.561416752442796	2.23930135672546	5.24561722198761	2.09468028230093e-07	4.89602742907042e-06
SCN2B	1.83395412612066	1.45773374375633	5.24499394246562	2.10149166620715e-07	4.90809559500521e-06
MAFK	0.895223493717359	1.55985090970893	5.24470506767404	2.10465584663994e-07	4.91163337000347e-06
CNNM1	1.28069240638235	0.611994468903554	5.24452087438393	2.10667581038856e-07	4.9124974378818e-06
RELL2	0.972567365544729	0.92936779664463	5.24422327064045	2.10994346330329e-07	4.91626732787523e-06
SINHCAF	-1.19823307729716	1.44530288050108	-5.24347370288818	2.11819539408967e-07	4.92851066690007e-06
SLC6A20	0.463400579974201	0.1095892888396	5.24344534665426	2.1185081783975e-07	4.92851066690007e-06
LINC01574	0.544031502094851	0.19125725358306	5.24177472229207	2.13701521811872e-07	4.96174113188467e-06
RHOV	0.644547013429807	0.254386254809342	5.2417231572039	2.13758893589503e-07	4.96174113188467e-06
PNMA8A	1.11458022913019	3.29035293511878	5.24170500416567	2.13779094371953e-07	4.96174113188467e-06
YES1	-0.9161137424588	2.58224141905524	-5.24081848712489	2.14767867632732e-07	4.98080807037966e-06
AC092903.1	0.506126145549843	0.130687973208154	5.23995722514677	2.15732713801176e-07	4.99929085725402e-06
SULT4A1	2.88877920735068	1.70692537110481	5.23943620256644	2.16318436479778e-07	5.00896609758541e-06
CBX3	-0.851130754408789	3.61698388701406	-5.23858699804563	2.17276396787374e-07	5.0272389615652e-06
DDN	2.78682998757728	1.5347628964719	5.23639727477073	2.19765548101063e-07	5.08088392185827e-06
G3BP2	0.761900652659169	2.98758317978684	5.23560094815001	2.20677596261667e-07	5.09801199494176e-06
UNC119B	-0.718967346265546	2.77837722341727	-5.23525995373456	2.21069263655775e-07	5.10310118848191e-06
SEC61A1	-0.874321193696017	4.16319612112529	-5.23461011993101	2.21817529833968e-07	5.11640774856382e-06
PPIAP21	0.450670038772927	0.282178273691244	5.23326118579589	2.23378629613712e-07	5.14842788903802e-06
GSDME	-0.768139187666823	2.07809556346986	-5.2312577966493	2.25716771284867e-07	5.19829390202689e-06
RAPGEFL1	1.25561942869841	1.57580428016204	5.226613382952	2.31228756661486e-07	5.32112049139547e-06
GNA13	-0.783706059063489	3.03147630490256	-5.22532308356862	2.32783075036917e-07	5.352752438957e-06
AC005865.1	0.35195778843574	0.10087476249714	5.22255602972239	2.36150506086445e-07	5.42599519308809e-06
YBX1	-1.28525883493423	5.18303847404717	-5.21901211639677	2.40532302455995e-07	5.52241395723563e-06
LINC00621	0.378778711926468	0.18013227297098	5.21860864875259	2.41036124719751e-07	5.52971781348593e-06
OR13J1	0.187255807048951	0.0931509711181892	5.21547614947968	2.4498268654187e-07	5.61593105453718e-06
MAVS	-0.633549305028665	2.50406209530993	-5.2141551800756	2.46665634807028e-07	5.65016097944898e-06
RGS4	2.63599388621267	1.51344629404451	5.21399895036832	2.46865414056648e-07	5.65039069929197e-06
U62631.1	0.855016820499854	0.301053460580955	5.21328652582142	2.47778417057294e-07	5.6669321836652e-06
C2CD4C	1.36832697923614	1.290958712382	5.21198957399968	2.49448917268405e-07	5.70075967645323e-06
GSG1	0.207353132474166	0.105034683595593	5.21181989871843	2.49668267409208e-07	5.70139698382776e-06
RFKP1	0.093215174326868	0.0122298604179387	5.21136252928611	2.50260468818172e-07	5.71054118043489e-06
CRHR1	1.01166653679675	0.690139788795265	5.21005942725151	2.51955190602037e-07	5.74480985126144e-06
NKRF	0.527895488155299	1.55484362099443	5.2098606829303	2.52214637906505e-07	5.74632554520269e-06
ANO4	1.04773175570166	0.700022686973003	5.20941121506909	2.52802342168007e-07	5.75531203752211e-06
ALKBH2	-0.813115968281908	2.39294019724298	-5.20918895430433	2.5309345019671e-07	5.75753763174762e-06
SCN8A	1.28698593302146	1.05995274251262	5.20722546105638	2.5567928984319e-07	5.81192205568742e-06
ENTPD3	1.21090142634109	0.530910687227919	5.20607099722729	2.5721159199252e-07	5.84229350599027e-06
VEZF1	-0.691632861402206	2.90356620300526	-5.2042970800481	2.59583424794759e-07	5.89167318867251e-06
AC080013.1	0.454421472838617	0.218567588548429	5.20393452932415	2.6007077592924e-07	5.89823881616215e-06
STAT4	0.934419394993541	0.34096484935577	5.20356907743346	2.60562923280847e-07	5.90490314266139e-06
AL158211.1	0.441350785192233	0.278246280374	5.20324988946029	2.60993505382022e-07	5.91016319639988e-06
CHIC1	0.713308564123283	1.27284491680709	5.19888930350957	2.66945335155678e-07	6.04034816889498e-06
AC103563.7	0.684637648217407	0.341618831073607	5.19835684195686	2.6768103938832e-07	6.05239634844753e-06
NAGPA	0.600843586689637	1.21658193833838	5.19809120150883	2.68048809332338e-07	6.05611338717629e-06
CBX6	1.09548128087154	2.81397571890634	5.19690010666021	2.69703860866495e-07	6.08888670878126e-06
GNB5	0.821312034366513	1.24800063212406	5.19640000790507	2.70401703416699e-07	6.10001660935036e-06
MTCH1	0.597048629656775	4.5975113612968	5.19595252158552	2.71027611527824e-07	6.10950811209352e-06
CALB2	2.07905055568817	1.1875184652845	5.19511727229272	2.72199645453738e-07	6.13128671885129e-06
AGAP3	0.825719578449287	2.64017367259095	5.19344360073622	2.7456294849118e-07	6.17984541207131e-06
AL138955.1	0.461054494740681	0.349643401348814	5.19201604103375	2.76594414742493e-07	6.22086743368727e-06
GABPA	-0.575472969971493	1.97465517450849	-5.19099977020974	2.78049460180057e-07	6.24887307565413e-06
RBM24	0.830816932947478	0.344680049284946	5.18950141287214	2.80208255473721e-07	6.29264059690533e-06
SERP1	-0.506744204414968	3.28262460356721	-5.18808426215802	2.82264972958121e-07	6.33405151827199e-06
SGTB	0.860069113795617	1.88204571440827	5.18788734546641	2.82551912766545e-07	6.33571600780284e-06
UBE2E1	-0.700882113414433	3.6840896242096	-5.18705060664009	2.8377432981505e-07	6.35833859535933e-06
RPS20	-0.903532223404091	5.05953102759913	-5.18659925732618	2.84435843342942e-07	6.36836882937302e-06
TLL2	0.45428735806341	0.2461838248979	5.18404726466016	2.88204304396715e-07	6.44789464787783e-06
GALNT1	-0.736085372817955	2.79649671402179	-5.18286541243473	2.89965843181775e-07	6.48243459329347e-06
MRAP2	1.69051510912324	1.00709301251422	5.18255591034171	2.90428871949597e-07	6.48791519048394e-06
AL162574.1	0.246299580008969	0.0625796308016131	5.17915002320351	2.95571728473342e-07	6.59785227172352e-06
MYT1L	1.77160115586438	0.812503475871331	5.17863606442204	2.96355414931331e-07	6.60459938923684e-06
ADRB1	1.0180788703179	0.815359241581603	5.17862961125221	2.96365267522829e-07	6.60459938923684e-06
AC008708.2	0.551954906221967	0.138440000930325	5.1785156127546	2.96539370790841e-07	6.60459938923684e-06
UTS2R	0.252851503437316	0.0591447088512944	5.17817611735501	2.97058448883358e-07	6.61121561348927e-06
EPHA10	0.997297150733668	0.556843428466873	5.17266853957437	3.056032308369e-07	6.79630545770068e-06
REPIN1	-0.802171961909436	3.55544772460489	-5.17194491597607	3.06743430010953e-07	6.81657153646728e-06
STXBP6	1.3604124423554	1.03382511470146	5.16641031812236	3.15601377740285e-07	7.00818629854602e-06
MBOAT7	0.976622771027615	2.621811737949	5.16482729680417	3.18180145397542e-07	7.06018507425337e-06
B4GALNT3	0.684246810659757	0.404432711338498	5.16453607784553	3.18656761102455e-07	7.06549592859934e-06
CCNA1	1.05344472985835	0.470133967086115	5.1638541847145	3.19775467373592e-07	7.08502519899615e-06
RAB11FIP4	1.49849028483011	1.53483830322039	5.16352513896713	3.20316654587689e-07	7.09173928647748e-06
CAMK1G	2.12512741844207	0.975801303337656	5.16100212368094	3.24495853423966e-07	7.17513356707736e-06
DHX40	-0.72959796527012	2.53105484101752	-5.16096047621706	3.24565280235516e-07	7.17513356707736e-06
SOHLH1	1.25826261732897	0.441350430892348	5.15891693360475	3.27989600735437e-07	7.24179172411315e-06
KIF7	-0.758588818284146	1.58097954671594	-5.15887102443215	3.28066929808202e-07	7.24179172411315e-06
NGEF	2.22227737430609	1.78699301275875	5.15122376422533	3.41197128841463e-07	7.52605044640081e-06
LINC00957	1.22400976341646	0.948449647607062	5.14987641605979	3.43562581212598e-07	7.57261772268597e-06
UBTD2	-0.714247795282681	2.37124231647532	-5.14732573593567	3.48084167015679e-07	7.66660527026102e-06
CAMK1D	1.32272110736866	2.16946054474132	5.14548799132353	3.51377558943134e-07	7.72966057251591e-06
ELOVL4	1.05068407772635	1.45299969976033	5.14543876101976	3.51466197030914e-07	7.72966057251591e-06
SMO	-1.27849159640077	2.29992029057538	-5.14528643019296	3.51740602398024e-07	7.72998646362241e-06
SYT13	2.30904760022966	1.28029743938577	5.14451025424873	3.53142010053084e-07	7.75506104377636e-06
EIF3D	-0.682367771093479	3.59157492290116	-5.14411273960085	3.5386182399867e-07	7.76514177968489e-06
GOLIM4	-1.11882015706539	3.70999164070945	-5.1439485830142	3.54159490348483e-07	7.76595088630128e-06
NDUFB4P10	0.32415222894861	0.102965712781769	5.14272666254776	3.56382832493971e-07	7.80895363208643e-06
EML2	0.907264569183658	1.53059475382524	5.14207487512531	3.57574306413817e-07	7.82929977675783e-06
POPDC3	1.1621736767099	0.705774146939987	5.14154072311227	3.58553613700745e-07	7.84026456025583e-06
PEX12	-0.606674233474962	2.27077559154147	-5.14151455131594	3.58601663344363e-07	7.84026456025583e-06
TAC3	1.55979255975389	0.694538170914601	5.14080946852237	3.59898494415062e-07	7.86284472978115e-06
OSGEPL1	-0.540362744106687	1.5749861113212	-5.14037843186667	3.60693516361007e-07	7.87443660571705e-06
CCK	2.65450636818355	1.47598107147383	5.13883725700813	3.63550043381295e-07	7.93098402330271e-06
FBXO27	1.11598931837626	1.12991600883231	5.13824884630957	3.64646409173533e-07	7.94907816425291e-06
LBR	-0.814878297299705	2.26640970965949	-5.137762157265	3.65555656504469e-07	7.96306974351871e-06
MDFI	-2.08956195317059	2.76636876125565	-5.13490605843085	3.70935869083967e-07	8.07436279940231e-06
PPP1R13B	0.771466013061336	1.19223241840872	5.13164245231239	3.77177510293818e-07	8.20423075349109e-06
AMN1	0.625561006894945	1.33408205070376	5.12890103915523	3.82498853842164e-07	8.3139057443153e-06
AC015712.4	0.269542344561998	0.0895450686695855	5.12512175240721	3.89954002458199e-07	8.46976680175073e-06
STK17B	-1.18742827357937	1.81876602780278	-5.123822990845	3.92548280262907e-07	8.51989991958371e-06
ANAPC16	-0.586368289647774	2.73506478506066	-5.12229602429715	3.95619749866754e-07	8.58030947671682e-06
EPHA8	0.433480765130646	0.0842042943072595	5.1218283350665	3.96565140102206e-07	8.59455366955131e-06
THPO	0.518174727922478	0.486835011748009	5.12033720998537	3.99593920736684e-07	8.65389656123416e-06
ARMCX6	-0.668180343456689	1.97552873754415	-5.12000558848151	4.00270546505041e-07	8.66070241595493e-06
DDX31	-0.494818716107927	1.40195176217747	-5.1198982140412	4.00489865899991e-07	8.66070241595493e-06
NEDD4L	0.959247777940208	1.13809799368059	5.1184236344566	4.03513574495321e-07	8.71975850603894e-06
AL132709.1	0.191004141661706	0.019310007000111	5.11759964690536	4.05212810301007e-07	8.75012840111921e-06
CELF4	2.10368616678744	1.340044351884	5.11571702304984	4.0912118395058e-07	8.82470813230282e-06
SNPH	1.28424332295421	2.05918880696579	5.11565083679341	4.09259249469749e-07	8.82470813230282e-06
E2F5	-0.685148206515875	1.36270471414366	-5.1152767170581	4.10040516376705e-07	8.8336121146938e-06
GRM3	1.86841017307548	1.58399558976553	5.11516911667896	4.10265483062043e-07	8.8336121146938e-06
GARNL3	0.789437113469982	0.993365911496255	5.11393971471255	4.12844356374933e-07	8.88271621685892e-06
ZC3HAV1	-0.824105444620139	1.92205878852571	-5.11294705727906	4.1493805072562e-07	8.92131788773105e-06
APLP1	1.54547467554655	4.30261291684564	5.1127506571322	4.15353509176405e-07	8.92380721230518e-06
PATL1	-0.720665759114085	2.51605270429699	-5.10855081186766	4.24334605955812e-07	9.10982528520843e-06
BAG4	0.645253979469781	1.82075422638442	5.10841716426533	4.24623463492152e-07	9.10982528520843e-06
NAGLU	-0.7789914351706	2.62951767036656	-5.1081922684371	4.25109968439454e-07	9.11369664520522e-06
TMEM99	-0.672145190783248	1.60086214685474	-5.10584991308024	4.30209205578955e-07	9.21638109620871e-06
MC4R	0.583979880947282	0.203348998687321	5.10380350876505	4.34712529838934e-07	9.30504143788188e-06
IGSF8	0.965223328969437	3.73580781298304	5.10363729900389	4.35080286268885e-07	9.30504143788188e-06
EIF5B	-0.768264590202723	2.97315703102982	-5.10354474534881	4.35285201254935e-07	9.30504143788188e-06
DENND6A	-0.491802717432464	1.77307413762922	-5.10318011497661	4.36093405965458e-07	9.31563087721621e-06
EIF4E3	0.755620381645498	1.16055350751437	5.10254467247431	4.3750533562176e-07	9.33909239006793e-06
TUBA4A	1.95812959825294	2.09513526797925	5.10147496199948	4.39892181428523e-07	9.38331617376688e-06
AP000344.2	0.354078545469721	0.0996161713576594	5.10110487628785	4.40720881558924e-07	9.39426371586373e-06
MNT	0.513774753235988	1.47744801345398	5.10053659354835	4.41996325879306e-07	9.41471143922315e-06
RAB11FIP5	0.866219331998171	1.92055755737077	5.10032425725725	4.42473805159503e-07	9.41814508222993e-06
PCMT1	0.668923470325703	3.61826501105139	5.10015810260893	4.428477838388e-07	9.41937236225128e-06
GUCD1	-0.585880614829555	2.68186000708917	-5.09919134705551	4.45029813969516e-07	9.45264616912863e-06
NPAS4	0.980875944422275	0.170188951044111	5.09892707074736	4.45628109657574e-07	9.45264616912863e-06
AC128687.2	0.390919135117199	0.163918421935623	5.09891478553708	4.45655941078129e-07	9.45264616912863e-06
RPL7	-0.994254343274019	4.97348960634423	-5.09890333342525	4.45681886676627e-07	9.45264616912863e-06
AC007953.2	0.547056879871194	0.158394865368026	5.09853723423119	4.46512081230572e-07	9.46351370454376e-06
RFPL1S	1.57519625684967	0.833267698951301	5.09781228401562	4.4816044776725e-07	9.49169403528676e-06
NEDD1	-0.844623223877825	1.56330491475967	-5.09753339892557	4.48796132635893e-07	9.49840173250293e-06
RUVBL1	-0.689099575577233	2.10463923630334	-5.09692385063874	4.50188560653111e-07	9.52110437438093e-06
PPP1CC	-0.596724067299787	3.02180766691816	-5.09594545865427	4.52432297263358e-07	9.56001328269196e-06
LIN7B	0.846239521789806	1.60296449545435	5.09584191474552	4.52670385136532e-07	9.56001328269196e-06
ANKRD19P	0.564462502992767	0.557491054164731	5.09559320965874	4.53242750228385e-07	9.5610273007775e-06
HES6	-2.13234347446155	4.5496041778491	-5.09549396933017	4.53471335249868e-07	9.5610273007775e-06
DBR1	-0.513891511549752	1.91802081157419	-5.09540271246965	4.53681629928088e-07	9.5610273007775e-06
HIBADH	-0.827552935915352	3.00907311032007	-5.09421335830583	4.56431045273399e-07	9.61216666630216e-06
RPS3	-1.11938295622714	4.66429830651703	-5.0927694735472	4.59790508470176e-07	9.67607191606001e-06
VAT1	-0.90400229543378	3.88250717620443	-5.09166772001373	4.62370007155684e-07	9.71746879546979e-06
GLB1L3	0.492233014068926	0.239528616599347	5.09165056635564	4.62410278836077e-07	9.71746879546979e-06
TRAPPC6B	0.712108381300479	2.06548698769672	5.08847735696035	4.69918653370741e-07	9.86829172078557e-06
SYNGR4	0.421413634124582	0.144884747417613	5.08776714524962	4.71615209544769e-07	9.89693989416782e-06
LPL	-2.25867098867822	3.52334118627847	-5.08724881749437	4.72857128656586e-07	9.91601378671537e-06
PIGF	-0.503844487143235	1.36357529333813	-5.08507492267605	4.78100326459174e-07	1.0018910289445e-05
GMNN	-1.16978334349145	2.37168672183085	-5.08456840723274	4.79330035196084e-07	1.0037615884718e-05
ATP2B1	1.31406179837149	2.10208526216206	5.08379866672966	4.81204652326404e-07	1.00674024660072e-05
SYT3	1.07835906420145	1.15067264602221	5.0835851536853	4.81725893795911e-07	1.00674024660072e-05
RIMS1	1.20181662286219	0.650518218149485	5.08356845173882	4.81766690646125e-07	1.00674024660072e-05
PRCP	-1.02347140257183	2.71860591860181	-5.0832299555525	4.82594235231867e-07	1.00776235180467e-05
RPL7A	-0.995157458711824	5.75653036484407	-5.08279146903941	4.83668276013815e-07	1.00929740176169e-05
UST	-1.44716905125265	2.79859326488962	-5.08204507913165	4.85501819844276e-07	1.01241408902821e-05
PPL	1.28500092026653	0.57156104266306	5.08002641840251	4.90494481832756e-07	1.02210949475268e-05
GYG2P1	0.220367667993911	0.051610996270027	5.07856297970089	4.94144930244525e-07	1.02899634495255e-05
B4GALT4	-0.572078462503799	1.48221794383687	-5.07806349224731	4.95396868117514e-07	1.03088245554181e-05
LINC00552	0.11203850945325	0.0332372653334781	5.07713647543993	4.97728514660969e-07	1.03501115290324e-05
TRIOBP	-0.415309636089885	0.90136860302317	-5.07668010652358	4.98880273409362e-07	1.03668225970579e-05
NECAP1	0.857503950489067	2.94982805125216	5.07503533359724	5.0305267158574e-07	1.04462360212553e-05
TRAM2-AS1	-0.619553643199041	1.93855021316185	-5.07450870398251	5.04395719745313e-07	1.04668263014466e-05
SYT1	3.00617650833228	2.16956217408867	5.07422987059197	5.05108222986626e-07	1.04743124401781e-05
STMP1	-0.913347525425121	2.76375219076511	-5.07290577316341	5.08504989555348e-07	1.05374123722889e-05
GPR12	1.05069823313097	0.521057446949215	5.07225054635923	5.10194027505341e-07	1.05650610229861e-05
SYTL5	0.817997996707229	0.390912217856822	5.0708199489565	5.13900673592673e-07	1.06344226950956e-05
RPS4X	-0.953237809187954	5.47510554610989	-5.06894488263108	5.18798358851399e-07	1.07283177290812e-05
H4-16	0.26876196314782	0.156799909076254	5.06878421693977	5.19220110642406e-07	1.07295881018109e-05
LSM2	-0.950474540256194	3.55940207707504	-5.06842393624427	5.2016706220097e-07	1.07417023427327e-05
DDX52	-0.47324016680425	1.44264109495168	-5.0666522152523	5.24848141651742e-07	1.08308579085971e-05
RSU1	-0.729084757436788	2.83943034032572	-5.06618104671562	5.26099857112644e-07	1.08491700450833e-05
ENTPD6	0.753791567566183	2.85245599603872	5.06590446549362	5.26835971444175e-07	1.08568315277956e-05
AL158211.5	0.324404756906113	0.24341997149504	5.06441068093698	5.30828880837814e-07	1.09315507701165e-05
AC067969.1	0.545651016897306	0.212458919770329	5.06130700577138	5.39218773644881e-07	1.10966528276415e-05
TCEAL6	2.08600322900712	1.46243448192623	5.05892418596308	5.45746853108087e-07	1.12157664285738e-05
PPP3CA	1.02629798786812	3.01786431861165	5.05891936295547	5.45760143562475e-07	1.12157664285738e-05
GORAB	-0.628002643647094	1.56129987655608	-5.05743297644709	5.49871019742192e-07	1.129245463854e-05
IL17RD	-1.05691422616198	1.99725032443826	-5.056932854731	5.51260914087226e-07	1.13131960714607e-05
GUSBP12	0.159452272280688	0.0319796991989875	5.05576640795381	5.54515805551628e-07	1.13721567890609e-05
CLEC2L	1.59835284238454	0.737985592814162	5.05556234978678	5.55087121446873e-07	1.13760387491019e-05
CHRNB3	0.167895203903155	0.040231255220396	5.05464365823532	5.57666298607945e-07	1.14210364786433e-05
DAD1	-0.71209321727724	4.95308825621666	-5.05428318436127	5.5868146962809e-07	1.14338139539037e-05
PARVB	0.971220650162284	1.20763855540838	5.05414959672981	5.5905813408838e-07	1.14338139539037e-05
ROGDI	1.07716846406949	2.59282920164575	5.05293975919317	5.62480591925098e-07	1.14942824672244e-05
UNC5C	0.968784909325595	0.63683182818917	5.05283187932982	5.62786749856041e-07	1.14942824672244e-05
PTK7	-0.966750599975574	1.69474262601763	-5.05080820958379	5.68559757540443e-07	1.16042306100338e-05
SLC17A7	3.34589759247701	2.05409750103268	5.05038084794513	5.69786206949103e-07	1.16189214760039e-05
ITPR1	1.39183112746825	1.09811252362261	5.0502855930114	5.70059919284094e-07	1.16189214760039e-05
ZNF204P	1.37553718678678	1.2069957840546	5.04932195531112	5.72836057862063e-07	1.16675185574668e-05
BNIP2	-0.496708251913995	1.97031993997441	-5.04889261303161	5.7407715000646e-07	1.16782525693699e-05
DNASE2	-0.786953839639374	3.24647820510257	-5.04886833201895	5.74147416265617e-07	1.16782525693699e-05
TMEM171	0.55414367421885	0.167714439947	5.04871963226899	5.74577916330427e-07	1.16790315307082e-05
ID4	-1.70503421650918	4.74792377782071	-5.04830426285898	5.7578210370027e-07	1.16955248867576e-05
RSPRY1	-0.607994170341673	2.28556013436124	-5.04770443300055	5.77525359942942e-07	1.17229380834226e-05
SLC25A42	0.506834451372163	1.7025618093136	5.04746338023268	5.78227355324367e-07	1.1729192225374e-05
GLIS2	-0.964661366297565	2.35800077220347	-5.04656965824885	5.80837259878425e-07	1.1773356762472e-05
AC100793.3	0.505171188912164	0.351526918782076	5.04644734648879	5.81195326779296e-07	1.1773356762472e-05
RPL5	-1.00773524290578	5.28397953835994	-5.04573869910028	5.83274088583387e-07	1.18074342690932e-05
KNCN	0.516723333839529	0.118388231693687	5.04136784842781	5.96255324951195e-07	1.20579179637313e-05
VWA5B2	1.19097747489085	0.81612945649269	5.04130048539044	5.9645755794802e-07	1.20579179637313e-05
KLF16	0.812154235117106	2.00006180966549	5.04018362869727	5.99820186549457e-07	1.21176699559496e-05
RUSC1	0.876197441867619	1.999488586168	5.03731090320174	6.08553732664927e-07	1.22857715602008e-05
RYK	-0.576075409633562	1.69985383305172	-5.03510561956015	6.1534136982245e-07	1.24143870667838e-05
ADAMTS8	1.1066157997826	0.909650514760978	5.03287508794614	6.2228108862171e-07	1.2545894554487e-05
RPL23A	-0.858415403162013	4.62847857494983	-5.03037049467903	6.30163591579446e-07	1.2696218829535e-05
MAP7D1	0.755566793289511	3.56307362860202	5.02984749826869	6.31821705844675e-07	1.27170287149142e-05
MYPOP	0.835472734204813	1.69376420649742	5.0297754083081	6.32050590975655e-07	1.27170287149142e-05
AL354809.1	0.357850205577954	0.20640339778757	5.02636382009832	6.42974419756725e-07	1.29280839105441e-05
GAS7	1.64134736061844	2.75146793229626	5.02603683517793	6.44030943517126e-07	1.29405893630587e-05
YWHAB	0.611414725757845	4.51179917608438	5.02379789141256	6.51310396539214e-07	1.30780316845211e-05
ECI2	-0.737239294752337	2.7276344638146	-5.02352849824655	6.5219160946861e-07	1.30869014466013e-05
CLMN	0.752213508571783	0.690697843062261	5.02211162583169	6.56845334924967e-07	1.31714076655863e-05
PPP1R18	-0.980949177380949	2.79661627049516	-5.01911818344301	6.66783007394835e-07	1.33616853258435e-05
PRKAG2-AS1	1.17753150348374	1.35596803902189	5.0180221890048	6.7045769589988e-07	1.34262873359157e-05
PMF1	-0.674016422062827	2.32057399633628	-5.01666403068199	6.7503851903663e-07	1.35089361692693e-05
COMMD6	-0.72485090837225	2.89423946431056	-5.01584030501351	6.77831507441927e-07	1.35557196968474e-05
SH3GL3	1.74923443478794	1.46669822042235	5.01278623715318	6.88284591621319e-07	1.37526076725925e-05
TEX261	-0.6368225361258	3.194997514179	-5.01269471192185	6.88600243126985e-07	1.37526076725925e-05
PLCB3	-0.785382737200853	2.08627178758229	-5.01190024409005	6.91346077498408e-07	1.37981926915198e-05
TTC23	-0.559616226307914	1.40552316776861	-5.01005345650449	6.97769851968643e-07	1.39170734440203e-05
ZSCAN9	-0.558279571856239	1.44904051551634	-5.00672999467377	7.09475504762417e-07	1.41410720085778e-05
TIMMDC1	-0.478591647252238	3.19980210793848	-5.00614828090811	7.11543780534424e-07	1.41728098306047e-05
RPS14	-0.979271305152018	4.56949487674117	-5.00574068780461	7.12996440310955e-07	1.41922513366174e-05
RAB3C	1.90830415524998	1.21402824080672	5.00538698305008	7.14259362832e-07	1.42028030392467e-05
ZFYVE28	0.693881119728053	0.93266708498418	5.00532512457205	7.14480453784392e-07	1.42028030392467e-05
BX255923.2	0.329436009541693	0.085678444232973	5.00438666801392	7.17842747584474e-07	1.42601209723619e-05
STK38	-0.831602094137518	2.1938471067963	-5.00128205001174	7.29075175646563e-07	1.44736003869356e-05
TEAD1	-0.971187843822907	2.39283285724838	-5.00006344775218	7.3353026728593e-07	1.45523413052901e-05
PPP1R14BP3	-1.23263510447437	2.68926202513462	-4.99985644597124	7.34289652917765e-07	1.45577079125068e-05
SLC35A4	-0.625833382390531	3.08369269485656	-4.99802296968616	7.41048977072083e-07	1.4681940412011e-05
RPLP1	-0.958698734012243	5.291080490578	-4.99786909574273	7.41618975926021e-07	1.46834640060672e-05
CIDEA	0.523466662424526	0.140052387776114	4.99687451620409	7.45313444212009e-07	1.47468064729204e-05
APOC1	-1.83342769615766	4.20477028514222	-4.99572178285302	7.49617626179482e-07	1.48221206323855e-05
CTSO	-1.03039732471694	3.14728654731732	-4.9953507559224	7.51008099016231e-07	1.4839760565697e-05
SPG21	-0.55283082306563	2.9438172310626	-4.99412267078688	7.55628296809614e-07	1.49211534631278e-05
Z99716.1	0.284819925476307	0.152198734514177	4.99309771813249	7.59505285137455e-07	1.49810432397387e-05
EIF3F	-0.658727326152178	2.83282333767934	-4.99305497504565	7.59667381691365e-07	1.49810432397387e-05
AC021594.1	0.135828401832636	0.0230070869656214	4.99289408839033	7.60277819006128e-07	1.49831587652975e-05
HAT1	-0.621533166225389	1.89624921617545	-4.99264401187671	7.61227601407126e-07	1.49919547054903e-05
RAB40C	0.685495191302732	2.24513233662156	4.9907056913561	7.68628229392912e-07	1.5127700869043e-05
RSPO2	1.3387446105867	0.628596515034152	4.99003267743809	7.71214047565759e-07	1.51685679712108e-05
TSPAN11	-1.43533256221763	2.40230785826607	-4.98829532970702	7.77928075542764e-07	1.52905229264108e-05
POLA1	-0.686703487044704	1.60619639599453	-4.98806821756549	7.78809916177263e-07	1.52977583667062e-05
ATP6V1D	0.594175671607621	2.8913589804475	4.98698188448176	7.83041341595778e-07	1.53707350494655e-05
KCNIP4	1.41307794968025	1.23019777024271	4.98615938678426	7.86259844794069e-07	1.54107263137657e-05
SMIM22	0.257285796589155	0.140944562849294	4.98613789127093	7.86344129567602e-07	1.54107263137657e-05
C2orf76	-0.541939462028602	2.03664942700192	-4.9859985791764	7.86890589388374e-07	1.54107263137657e-05
RBMX	-0.680727122744397	3.38413558652445	-4.98593280376498	7.87148724670482e-07	1.54107263137657e-05
AL356019.2	0.324407572785477	0.318020117550262	4.98574865748848	7.87871840715254e-07	1.54147487994867e-05
EPB41L3	1.39969575244513	1.85259895240784	4.98392540047293	7.95066205306177e-07	1.55452931461637e-05
MSI2	-0.769401140700374	2.38767541210114	-4.98215803410767	8.02100540322645e-07	1.56725392977216e-05
SYT16	1.24823337236121	0.736696780979196	4.98091361824428	8.07089471789749e-07	1.57596788793149e-05
ABCA1	-1.20831223821581	2.3365379233749	-4.98025594924088	8.09738187985994e-07	1.58010378518001e-05
PEX5L	1.64022050063103	1.19529955922326	4.97954308022216	8.12618695230023e-07	1.58468628071772e-05
NMD3	-0.599368768114818	2.51556412835578	-4.97921519369359	8.13946913048919e-07	1.58490384016685e-05
AL035696.3	0.369689131189352	0.0943814964887536	4.97917390577381	8.14114312534856e-07	1.58490384016685e-05
CPSF3	-0.594811991808613	2.37533900028046	-4.97912146510163	8.14326978123206e-07	1.58490384016685e-05
SNX33	-0.617025790352544	1.75922369453873	-4.97840696710871	8.17229869948091e-07	1.58951476599048e-05
SNORD114-21	0.296232449454968	0.0481609727945633	4.97778094995699	8.19781486126851e-07	1.59343688602385e-05
LINC00847	-0.530109768316262	2.4988592073927	-4.97695411236589	8.23163425665059e-07	1.5989667638261e-05
ASCC2	-0.583018835082357	2.35091354200514	-4.97676366527135	8.23944300396734e-07	1.59944024623298e-05
BCL2L2	1.09192276027097	2.77715804164368	4.97605409182957	8.26860006513893e-07	1.60405454553555e-05
STX1B	1.84813329566261	2.40786409577734	4.97578413132485	8.27971913678093e-07	1.60516586233765e-05
RTN2	1.02739118491426	1.74067180884483	4.97507597177677	8.30895528061901e-07	1.6097857537168e-05
PHYHIP	2.54907858324215	2.36232878754817	4.97483384591304	8.31897421092645e-07	1.6106788950128e-05
NECAB2	1.7923220817662	1.93125478493363	4.97458549483956	8.32926284843086e-07	1.61162306108235e-05
CPXM1	-2.08432484530549	2.98779598384689	-4.97445419831429	8.33470713604557e-07	1.61162927985172e-05
SLC25A14	0.535810177042957	1.56240064797319	4.97386859486836	8.3590313806314e-07	1.61528381864012e-05
SNORD116-27	0.599917456180977	0.237040528900074	4.97207684585605	8.43388166567384e-07	1.62869084462021e-05
UBE2K	0.51196463662854	2.73295024961232	4.97106680158082	8.47636094764729e-07	1.63583328774492e-05
IMPDH2	-0.955539128261536	3.94394926833871	-4.97004124234629	8.51970400115657e-07	1.64222733718088e-05
STXBP4	-0.347713657406864	0.533250696953505	-4.97002192033012	8.52052265412206e-07	1.64222733718088e-05
SMYD1	0.385625130500829	0.0903741990805046	4.96934927644531	8.54906922492137e-07	1.64666354061907e-05
TTC27	-0.516097355420744	1.6708570376243	-4.96781676747273	8.6144530666513e-07	1.65818476676627e-05
PHLDA1	-1.56521954696349	3.50612443128928	-4.96725018149966	8.63874820402909e-07	1.66178710606963e-05
SPDEF	0.322234343739333	0.169433658900492	4.96617049071821	8.6852284209802e-07	1.66964965732698e-05
AL162171.3	0.392398199070225	0.336075562525347	4.96445202618308	8.7597057659587e-07	1.68288076321754e-05
CD99L2	0.652336152937554	3.39073439532186	4.96381606949008	8.78742374497766e-07	1.68711737123111e-05
NT5DC2	-1.23477278979589	2.63421080493388	-4.96345327079001	8.80327411389384e-07	1.68907149847636e-05
LINC01166	0.296013582532024	0.108307759527635	4.96167372477762	8.8814214217155e-07	1.70296823629005e-05
ARHGDIG	2.04688799999024	1.8797057389004	4.96099102496363	8.91157895859713e-07	1.7076512112555e-05
AL121906.2	0.393884180950926	0.334040532012321	4.95959772318178	8.97343353241207e-07	1.7183980947149e-05
ALDH9A1	-0.664960110802903	3.84711940166197	-4.95806520078951	9.04194717351353e-07	1.72985491833057e-05
TESPA1	1.88573716407056	0.576400733622966	4.95799986866824	9.0448791317103e-07	1.72985491833057e-05
UNC5D	0.955236841353683	0.467576780465599	4.95721397215795	9.08022037103156e-07	1.73548954356075e-05
AC006486.2	0.214208416239401	0.136682125102046	4.9570857949407	9.08599703946272e-07	1.73548954356075e-05
BTBD10	0.625302869089762	2.31297059870031	4.95630042350777	9.12146953486262e-07	1.74114820390474e-05
DOCK3	1.32497768309821	1.79549602183132	4.95566722619734	9.15016612631846e-07	1.74550702696676e-05
CCSAP	0.813603721111874	2.22992964318726	4.95461305593858	9.19813463023771e-07	1.75353427028949e-05
ASCL1	-1.73454389080207	3.17617478061246	-4.95447000506253	9.2046626242121e-07	1.75365606925008e-05
LMTK3	1.08306487977656	2.15550524974216	4.95362750187522	9.2432002724368e-07	1.75987223601421e-05
MASP1	-1.5336720932061	2.20403812589194	-4.95279965889105	9.28121896480958e-07	1.76598171459489e-05
DANCR	-1.00823457647756	3.12372584109799	-4.95263933595378	9.28859921726126e-07	1.76625739138956e-05
C19orf81	0.867387429004641	0.851548851760125	4.95206284783663	9.31518389852736e-07	1.77018217058295e-05
ENO2	1.26440673371334	4.12566311060652	4.95170309296687	9.33181114048544e-07	1.77221091926898e-05
ZNF502	-0.603790634493753	1.49998179773964	-4.95108479112505	9.36045490117596e-07	1.7765176930989e-05
NSMCE1	-0.644088653846744	2.78289688665076	-4.9496613795171	9.4267194099316e-07	1.78795446234996e-05
RPS27	-0.950702532977908	5.88347893191154	-4.94934693400978	9.44141880832633e-07	1.78960260518359e-05
CCDC58	-0.587569716661133	1.8221493954161	-4.94772254896845	9.51770693277997e-07	1.80291524837355e-05
LINC02688	0.173900106843387	0.0518423220797923	4.94624719797236	9.58751093613995e-07	1.81498347524714e-05
STAU2	0.602726875617596	1.78155594897748	4.94600945101854	9.59880568846291e-07	1.81596719054033e-05
SRCIN1	1.57295436242871	1.52406759787255	4.94505007444847	9.64451379604315e-07	1.82345607503856e-05
TULP4	0.75628281903825	1.43570153937242	4.94266557842664	9.75903112736957e-07	1.84393673166758e-05
MARCKS	-1.09173719926151	5.15831545808702	-4.94126656002968	9.82682959570077e-07	1.85537892123418e-05
HS1BP3	-0.499276183428424	1.5507955969886	-4.94102418855958	9.83862136052703e-07	1.85537892123418e-05
AJAP1	1.27760317470122	0.761241968864869	4.9409710523851	9.84120834543506e-07	1.85537892123418e-05
EIF4A3	-0.593540421536135	2.75216238328774	-4.94090322159723	9.84451170511788e-07	1.85537892123418e-05
LINC00884	0.39337570163003	0.269207055830495	4.94073510550695	9.85270357159966e-07	1.8557483045863e-05
DHRSX	-0.911132061911732	1.93547377588021	-4.93995481118587	9.89081149505841e-07	1.8617483230079e-05
SORBS3	-0.758009769397413	3.1008313488904	-4.93878838714045	9.94804246315493e-07	1.87133801937983e-05
LINC01018	0.699414382116086	0.290754947950769	4.93825203654014	9.97446578120045e-07	1.87458992613692e-05
AL136359.1	0.168568111263038	0.0373777526645711	4.93818202177902	9.97792005147097e-07	1.87458992613692e-05
ARHGAP31	-1.1353203568944	2.53448141821704	-4.93776687139926	9.99842576312508e-07	1.87725802253681e-05
ASPHD2	0.910472392078953	1.32632535918669	4.93677197501134	1.0047732729053e-06	1.88532693891455e-05
SYTL1	0.275678442002578	0.136981055346478	4.9366158655444	1.00554907596857e-06	1.88559448263174e-05
KIAA1217	0.960943843852842	0.736603143128267	4.9353033999831	1.01209440965416e-06	1.89667384082325e-05
PRPF38A	-0.708329665970739	2.64283099172784	-4.93516599725863	1.01278201607107e-06	1.89676873424933e-05
RIPOR2	1.01732694120963	1.00701676467889	4.93466992897347	1.01526825029097e-06	1.90022991559802e-05
AC105046.1	0.16123098955283	0.0482795469970204	4.93421392961765	1.01755885690686e-06	1.90332083171938e-05
RGS7BP	1.49956865086834	1.01533108911412	4.93326814502273	1.02232569014789e-06	1.91103668557588e-05
CACNB4	0.896708054138819	0.961778831282535	4.93227177790051	1.02737076262727e-06	1.91926264551537e-05
RIT1	-0.709781778025405	2.18283542894735	-4.93107100933867	1.03348273312397e-06	1.92947014589126e-05
NUDT5	-0.645319857713767	2.24231443415494	-4.9306633801337	1.03556554913281e-06	1.932147300882e-05
LSM11	0.602100782598936	0.966613775812846	4.9299892806256	1.03901880565806e-06	1.93670917243745e-05
GRIN1	2.76558706406458	1.74542085624656	4.92983488905872	1.03981128011659e-06	1.93670917243745e-05
TP53I11	1.07808719687222	1.7168792803067	4.92980559567646	1.03996170553009e-06	1.93670917243745e-05
RPS25	-0.90012983934531	5.45189145528502	-4.92939439508243	1.04207549208601e-06	1.93943275020857e-05
SERINC3	0.534510084101414	3.71002880274141	4.92641636170509	1.05750831947152e-06	1.96692584242491e-05
ABHD5	-0.673452993868435	1.81851226671018	-4.92542796462062	1.0626789666279e-06	1.97530925519635e-05
PACSIN1	2.92916504019756	1.72250141447658	4.92380523243063	1.0712209668632e-06	1.98994497512491e-05
TBC1D25	0.425750074783792	1.86690046158036	4.92220473820081	1.07971076046711e-06	2.0044655252612e-05
HNMT	-1.07489664991883	2.65885982128844	-4.92159663907865	1.08295339440777e-06	2.00923278371805e-05
CAP2	1.68211191002161	2.1575148599586	4.92110937559585	1.08555845992821e-06	2.01281194394409e-05
EHD3	1.32313649545885	2.51614464685804	4.92018973501317	1.09049162935005e-06	2.02030411379317e-05
MOB3A	-0.604556987795677	2.6157334796537	-4.92010335898796	1.09095607998503e-06	2.02030411379317e-05
TSPAN3	-0.6696352452998	4.36446055971323	-4.91982010135597	1.09248051753815e-06	2.02186978565887e-05
ZNF3	-0.674848737727199	2.16597346610432	-4.91958034481496	1.09377244598044e-06	2.02288577487901e-05
OR1H1P	0.201907614574404	0.0598264270000256	4.91946618142933	1.09438813329642e-06	2.02288577487901e-05
ASPDH	1.33928224905211	1.21877372807351	4.91928407250132	1.09537094535558e-06	2.02344640265499e-05
PPP2R2C	2.09282035432538	1.65502292037952	4.91743037310945	1.1054236139972e-06	2.04075042638615e-05
PPP1R16B	1.84693823328346	1.87991826463839	4.91727048646432	1.1062948404618e-06	2.04109341755091e-05
GPRIN2	0.179907147356276	0.0501507905326113	4.91514635185905	1.11793233362687e-06	2.0612872464855e-05
AC092490.1	0.205870970534838	0.0795781233565105	4.91447527000947	1.12163346810859e-06	2.06683177062733e-05
METTL23	-0.585789095011221	2.31719744104215	-4.91400616069923	1.12422770328351e-06	2.06974065907003e-05
PARP4	-0.759945312981819	2.11660005388851	-4.91393853032208	1.12460218496048e-06	2.06974065907003e-05
AIMP2	-0.626412174335713	2.56179578119293	-4.91207859890982	1.13494823966379e-06	2.0874915800314e-05
ZNF536	1.10648858690019	0.722397336796511	4.9108234167094	1.14198212767341e-06	2.09913233320116e-05
OGDHL	1.62526445405005	1.08680590090303	4.90931125753598	1.15051192481708e-06	2.11350673024077e-05
AC073610.2	0.29791816202103	0.261894698564676	4.90875428735352	1.15366914220026e-06	2.11799998251784e-05
RAF1	-0.520869434906251	2.84085974830146	-4.90743351835137	1.16118943081344e-06	2.13049284477897e-05
DPH5	-0.686478865498763	2.17808360376103	-4.90693057156844	1.16406555507163e-06	2.13445468589428e-05
ARHGAP31-AS1	-0.71179255423043	0.826708768101197	-4.90670946219795	1.16533215195974e-06	2.13546220437275e-05
RTN4RL2	1.45927452778743	1.50421729870125	4.90462665688521	1.17732864164232e-06	2.1549005090958e-05
AC095032.1	0.255325952733378	0.124299057431779	4.90461656799306	1.17738704019708e-06	2.1549005090958e-05
ENTPD4	0.686364097505306	1.78591761333905	4.90391406433814	1.18146028935083e-06	2.16023389848027e-05
HPCAL1	0.949821070207902	2.01093518306749	4.90386384826236	1.18175197146362e-06	2.16023389848027e-05
KCTD17	0.688413049217415	2.79169224251967	4.90245591742782	1.18995831965033e-06	2.17390054248758e-05
RTN4R	1.45083835884497	1.32739400611336	4.90165733095842	1.19463740255426e-06	2.18111051951323e-05
SRRM4	1.43147957761404	0.76246119142286	4.9006657680062	1.20047186822491e-06	2.19041980955891e-05
TMEM150A	-0.673865927966077	1.88948008075579	-4.89973492498892	1.20597404824695e-06	2.19911177028154e-05
GFY	0.140190845048281	0.0325289056156448	4.89840021647694	1.21390591244636e-06	2.21222094619509e-05
AC082651.1	0.295915764506081	0.115152085824657	4.89659573434781	1.2247095460419e-06	2.23054439523155e-05
PDLIM5	-1.11661587197394	2.74446508038029	-4.89629684119909	1.22650797890062e-06	2.23245443739014e-05
ELK1	0.847204835443315	2.46509456029357	4.89591020061555	1.22883816364895e-06	2.23532943415629e-05
AL355990.2	0.186246766304837	0.0676869258242345	4.89507525254389	1.23388475446122e-06	2.24313920746924e-05
PIN1	0.712909908641613	2.76263891387327	4.89438837128887	1.23805137614703e-06	2.24934068815779e-05
SYN1	2.50031320861588	2.82300489946377	4.89405677729614	1.24006767730937e-06	2.25163020090966e-05
H3-3B	-0.695583712647559	4.738886099438	-4.89323220801788	1.24509531474252e-06	2.25938137004282e-05
SHANK3	1.23470768601525	1.90567106510896	4.89179407965843	1.25391106526457e-06	2.27399291726238e-05
INTS9	-0.514828350873907	1.62031650537634	-4.89161058211604	1.25504022808563e-06	2.27465538112805e-05
ST7	-0.61621456725446	1.97810157377599	-4.88982359380417	1.26608794838068e-06	2.29328265978588e-05
PTH2R	0.486899946599444	0.182546163720275	4.88951002926005	1.26803614714002e-06	2.29541522124836e-05
RFXANK	-0.76349639325028	2.81840511822791	-4.88752013461082	1.28046703852928e-06	2.31650956703067e-05
CYP2U1	-0.716024170477626	1.99290141819302	-4.88554437676211	1.29292580928636e-06	2.33762870363868e-05
ACTA1	0.459166224167195	0.358292855942461	4.88440549778393	1.30016038423987e-06	2.34928251953245e-05
DOCK9	1.03852946980551	1.48232643249343	4.88356841255885	1.30550272184931e-06	2.35750515774582e-05
MGAT3	1.27801778529026	2.26154809393995	4.88309856753415	1.30851057206949e-06	2.36150471606578e-05
NIPA1	0.96079770160481	1.84776092780692	4.88215082276367	1.31459817922767e-06	2.37010975252625e-05
EPB41L5	-0.687631768575223	1.86238287832681	-4.88207839502091	1.31506452241772e-06	2.37010975252625e-05
GRK2	0.596312217073313	2.73420532832556	4.88190192052357	1.31620146306815e-06	2.37010975252625e-05
RUSC2	1.10629615411404	2.68487271629688	4.88186144958432	1.31646233147908e-06	2.37010975252625e-05
SAYSD1	-0.540911483062637	2.02836085697906	-4.88029638377715	1.32658878486802e-06	2.38689793569788e-05
BEX5	2.04747497801909	1.94448255363277	4.87956023481147	1.33137781912602e-06	2.39406815808784e-05
ECPAS	0.601119732076529	2.40269301296405	4.87861093085067	1.33757814532945e-06	2.40376596328427e-05
EXTL1	1.3363560903043	1.16395741442107	4.87822182231641	1.34012762066934e-06	2.40689507167019e-05
NMB	-2.33844575298509	4.24020488937348	-4.87807136063918	1.34111471488739e-06	2.40721603254471e-05
OXCT1	0.786983237955248	2.84012334239206	4.87712997492618	1.34730654418016e-06	2.41687314895161e-05
ADAMTS16	0.499068270715687	0.190379920497427	4.87634904998949	1.35246386800995e-06	2.42437990885577e-05
OXR1	0.921216756972037	2.21485494128356	4.87624997134674	1.35311955420723e-06	2.42437990885577e-05
NUP35	-0.582511115919037	1.44110914450459	-4.8752211331094	1.35994637272591e-06	2.43514630709755e-05
ASB2	0.51485171541696	0.201530909863515	4.87488200099605	1.36220393790849e-06	2.43772288840378e-05
CNST	0.715401807516147	1.7102454757051	4.87448242705545	1.36486849324682e-06	2.441024263778e-05
POLR3A	0.641168460749877	1.53952491325071	4.87421158513658	1.36667745619611e-06	2.44279239439422e-05
NEGR1	1.39515246111053	1.11373396923275	4.87391830443609	1.36863889462432e-06	2.44483077409257e-05
PRKAB1	-0.443042653999309	2.1105390460251	-4.87335969182145	1.37238236073299e-06	2.44987283886281e-05
SNRPF	-0.678774024525185	2.39266650677568	-4.87325174123106	1.37310691384983e-06	2.44987283886281e-05
SMARCC1	-0.844212317568246	2.46885584282868	-4.87255388879726	1.3777997304628e-06	2.45677367507313e-05
POLR1E	-0.641206236398886	2.39381652344091	-4.87131863461918	1.38614431362629e-06	2.47017387020728e-05
AC006450.3	0.552685483909096	0.242590838123056	4.87066408921338	1.39058572435319e-06	2.47660656099218e-05
STON1	-1.20561623348703	1.4225893930176	-4.86866387260623	1.40424333711151e-06	2.49943563015581e-05
MYC	-1.48876642994582	2.81102937316095	-4.86725857207908	1.41391604948065e-06	2.51449909840746e-05
RPS19	-1.15151462827231	4.81883441990209	-4.86718920155026	1.41439518766623e-06	2.51449909840746e-05
TTC31	-0.621463742827311	1.57998701514627	-4.86698820840295	1.41578431928793e-06	2.51546691287327e-05
KRT17P1	0.278241545522422	0.0914995950882925	4.86673006618164	1.41757035645461e-06	2.51713834672065e-05
LSM1	-0.493648124392649	2.59380115210741	-4.86582783954463	1.42382976543069e-06	2.52674629052414e-05
MPO	0.341925752829865	0.143344953388539	4.86512454149358	1.42872752737522e-06	2.53380075208139e-05
CD164L2	0.135671832112522	0.0205777180675738	4.86501285964365	1.429506771273e-06	2.53380075208139e-05
GPR63	0.460689555660269	0.300315927463995	4.8643302873433	1.4342782296876e-06	2.5407458134228e-05
JAG2	0.719833506006568	1.10813579535772	4.86419967339176	1.43519302231581e-06	2.54085480490608e-05
VSIG10	-0.547176774205406	1.24965421294784	-4.8639502112586	1.43694176540964e-06	2.54243920917221e-05
CCDC167	-1.04975769352639	3.61650493425765	-4.86354700497432	1.43977260608618e-06	2.54593519382626e-05
LINC00294	0.793475422023477	2.00697130691411	4.86331075241345	1.44143379031928e-06	2.54735996487404e-05
MAN2A2	0.784696109149975	2.29000652666607	4.86249787211779	1.44716359298042e-06	2.55316985412995e-05
FBXO41	1.40713435152446	1.69296401906858	4.86249333154601	1.44719565996923e-06	2.55316985412995e-05
STAG2	-0.726113445534299	2.84647354603286	-4.86247947218823	1.44729354347886e-06	2.55316985412995e-05
PIP5K1B	0.878539285975315	0.704870446230225	4.86098080862428	1.45791578031442e-06	2.57038579669643e-05
IDS	1.47508467529027	3.52813842423047	4.86008924636137	1.46427060133781e-06	2.5800621282034e-05
AP3M2	0.676957545715998	2.06098005100909	4.85912009808862	1.47120871303531e-06	2.59075417248761e-05
CYREN	-0.597860453794397	1.69316996521232	-4.85883096985863	1.47328470396349e-06	2.59287659069887e-05
SH3GLB2	0.886517661871522	2.59145590165626	4.85736246617896	1.4838724715731e-06	2.60996777663933e-05
PRDM2	0.754385445438008	1.68165287234245	4.85721049079413	1.48497237658287e-06	2.61036053305104e-05
AC005412.1	0.205738374019385	0.0614020644900921	4.85240668420497	1.52014713196877e-06	2.67061600564992e-05
LINC02433	0.169046179000323	0.0280631398857403	4.85052605907226	1.53413509695049e-06	2.69360111538867e-05
AC022893.2	0.42169122468869	0.149692376242673	4.84967876560183	1.54047765874249e-06	2.70314341320175e-05
BANF1	-0.704494610725408	4.26758882925281	-4.84835747974746	1.55041882160852e-06	2.7189853751389e-05
IDH3A	0.629581834431853	1.58548246898049	4.84791802774644	1.55373887148253e-06	2.72320400912342e-05
PLEKHH3	-0.705929882425244	1.85278663739078	-4.84555802970719	1.57168610578095e-06	2.753039344585e-05
POP5	-0.709909023918398	2.50280263848873	-4.84540790585584	1.57283449438556e-06	2.75343125066509e-05
TRPM6	0.339510119395554	0.205687072719901	4.84507516306322	1.57538272878585e-06	2.75627185063366e-05
TMEM242	0.47039615239172	1.83322494810805	4.84331203147834	1.58895178670013e-06	2.77837970078429e-05
PCTP	-0.665891987436894	1.31573410963094	-4.8430595621679	1.59090398266014e-06	2.78016072744446e-05
UBXN2A	-0.475657202998588	1.59349017240712	-4.84194944543055	1.59951531214736e-06	2.79356990997796e-05
SP1	-0.603065084635441	2.18910856365474	-4.83992396355054	1.61534310938492e-06	2.81955961965207e-05
RNU6-821P	0.193921234222943	0.0358100613813111	4.83924374996004	1.62069229219259e-06	2.82723931323439e-05
VAX2	-1.56785263735742	1.99247459896391	-4.83738096700345	1.63542867309364e-06	2.85127605546735e-05
RPL12	-0.948576487859056	4.83293572154609	-4.83411480498788	1.66157925680081e-06	2.89517303153977e-05
ERLIN2	-0.587248572596079	2.31514758587413	-4.83385279741835	1.66369438902822e-06	2.89716324657792e-05
AC010504.1	0.430360705474746	0.424597015066438	4.83090969749306	1.68763232837526e-06	2.93713123754286e-05
CWF19L2	-0.568436740485098	1.77689508637121	-4.83045854567882	1.69133101081889e-06	2.94184899767318e-05
RIMKLA	0.892737179883065	0.847714271135063	4.82912489287091	1.70231042507204e-06	2.95921773717427e-05
AC018685.2	0.254324677457165	0.105399420506789	4.82722132989933	1.71810067804068e-06	2.98492427016892e-05
NIPAL1	0.125143987158395	0.0524048903916253	4.826910930378	1.72068881604268e-06	2.98767764222268e-05
ANKS1B	1.37852122822	1.39909405592621	4.82651995480227	1.72395414863514e-06	2.99160295093574e-05
XRCC4	-0.448406476693591	1.33448125326072	-4.82632236096129	1.72560667383078e-06	2.99272658901183e-05
AC093010.2	-1.36550969034935	3.97043708316608	-4.82597310210362	1.72853134295958e-06	2.99491599098954e-05
DYSF	0.937560841101682	0.997484081411664	4.82590444039093	1.72910687262834e-06	2.99491599098954e-05
DLG3	1.02245088099854	1.61685364805869	4.82581148518624	1.72988632698704e-06	2.99491599098954e-05
RPL6	-0.811042632300094	4.57739211986283	-4.82500168267005	1.73669107060576e-06	3.00494983733284e-05
ZNRD1	-0.686309321741128	1.44766378081443	-4.82387196722742	1.74622711800854e-06	3.01969518699526e-05
MESP2	0.255770855242747	0.127149400518462	4.82308661596312	1.7528860462887e-06	3.02782192378946e-05
RPLP2	-0.956430778123181	5.35470321010668	-4.82307788202382	1.75296023796529e-06	3.02782192378946e-05
GTF3C6	-0.634717459176932	3.86224344007117	-4.82080157990204	1.7724000727738e-06	3.05962489084396e-05
AC131009.2	0.361796275817954	0.141658594446615	4.82025755228779	1.77707676973932e-06	3.06592074445525e-05
SYTL4	-1.51483115733662	2.15073905715002	-4.81668153325093	1.80811491144593e-06	3.11766333717643e-05
UIMC1	-0.464770905398502	1.76033181556123	-4.81457241598324	1.82666511991327e-06	3.14782603823943e-05
ARHGEF26	-0.993053657032205	2.638408232638	-4.8143455577828	1.82867127632721e-06	3.14873030171563e-05
MCM7	-1.14495694616821	3.3648290327418	-4.81427398368858	1.82930466182015e-06	3.14873030171563e-05
APEX1	-0.648069161212048	4.40298558541059	-4.81254248937699	1.84469182816937e-06	3.17338147078149e-05
ID3	-1.9342138513096	4.58914491418607	-4.81234919855224	1.84641724765382e-06	3.17451575061405e-05
PRDM8	1.35554527421099	1.09263277846808	4.8117600550515	1.85168585732512e-06	3.18118555020265e-05
SSR4	-0.840313010363138	3.21780470587061	-4.81167661084265	1.85243325409745e-06	3.18118555020265e-05
HECW1	0.991664096808691	0.602913866191556	4.81142340168017	1.85470298780451e-06	3.18324758333387e-05
KCNS1	1.48686180842447	0.546183975649496	4.81080899217928	1.86022161287193e-06	3.19088013756338e-05
ANKRD33B	0.979228256132039	0.645722095990837	4.81059940440051	1.86210774440105e-06	3.19227659256042e-05
LINC02192	0.509523314040541	0.13089763011725	4.80962839786849	1.87087012559453e-06	3.20537109645582e-05
WIF1	1.92874662014471	0.680034563487574	4.80951468895985	1.87189883025612e-06	3.20537109645582e-05
LINC02012	0.427721261561485	0.249911858222487	4.80770865649172	1.88831090320027e-06	3.23161621123549e-05
SSRP1	-0.573039570906565	3.40955750456697	-4.8059195012049	1.90470618520364e-06	3.25780245738046e-05
RIMS3	1.74482528514162	1.82472067522323	4.80575765217052	1.90619606340443e-06	3.25847912606528e-05
HOMER1	0.966524398329699	1.27175156609724	4.80527709786109	1.91062635292563e-06	3.26417851620307e-05
FAM114A2	-0.478177430458731	1.4828447319206	-4.80483653455143	1.91469667064105e-06	3.26925673499709e-05
CYP26A1	0.435940601699549	0.144635985534008	4.80419639714298	1.92062571523939e-06	3.27750100563889e-05
FAM181B	-1.37462951682145	3.5924087183707	-4.80394430754767	1.92296545368952e-06	3.27961427720313e-05
ARPC5L	0.583283070420883	2.41367119524288	4.80366349961491	1.92557496915956e-06	3.28218497032819e-05
LRFN5	1.17860527386616	0.674223510144273	4.80270600335864	1.93449853029846e-06	3.29550899515031e-05
PCBP2	-0.535599203063116	3.54098719494417	-4.80220200798125	1.93921158935023e-06	3.30164909706525e-05
PRKAA2	0.532058117344974	0.746569094087884	4.80189041832385	1.94213091531987e-06	3.30472996550828e-05
CLUL1	0.606563905023491	0.256961205706613	4.80146822701055	1.94609323522344e-06	3.30958105987913e-05
RELCH	0.506493555981854	1.4856067844268	4.80041218656518	1.95603842477775e-06	3.3245954459493e-05
ETV1	-1.72123128816718	3.22046499997538	-4.79902458449913	1.96918048808151e-06	3.34502319304571e-05
NIPAL3	1.28649989220597	1.82877872935639	4.7982304611874	1.97673988397994e-06	3.35594984407951e-05
ZFAND3	-0.512175922846495	3.60298895672002	-4.79787283776716	1.98015327978629e-06	3.35982930857413e-05
DAZAP2	-0.537495128979156	4.10046179334689	-4.79711042226129	1.98744923603558e-06	3.37028834570999e-05
POLD2	-0.746318948182088	3.52802319929918	-4.79686212365446	1.98983091847887e-06	3.37181234669022e-05
AAR2	-0.509190414451156	2.76367364401658	-4.79672979527761	1.99110133567312e-06	3.37181234669022e-05
AC233702.4	0.389131546891241	0.0964020093911313	4.79666279334869	1.99174488475657e-06	3.37181234669022e-05
ZFAS1	-1.00474575862542	3.45761564722522	-4.7953840060514	2.00406600618449e-06	3.39064673601421e-05
SELENOI	0.653174389370663	1.88804984501102	4.79527209784832	2.00514772722178e-06	3.39064673601421e-05
AC021979.2	0.101901419896116	0.00852615466306714	4.79463147650798	2.01135089447559e-06	3.39920584198037e-05
FKBP7	-0.735452477905175	1.18695425960962	-4.79437593527241	2.01383046379726e-06	3.40146588490951e-05
VSNL1	3.09368798050732	2.04893852833606	4.79382102093399	2.01922505012457e-06	3.4086441917579e-05
C1orf131	-0.419811779014274	1.18833013064984	-4.79216993102972	2.03535848710718e-06	3.43331244831663e-05
DACT3	0.839635465020485	2.29734515047746	4.7920898577805	2.03614406062434e-06	3.43331244831663e-05
RNF128	0.943593477854644	0.364698574199334	4.79091026905958	2.0477505129085e-06	3.45092896284037e-05
ACTRT3	0.456256286962593	0.281348125861645	4.78933838774957	2.06331591387733e-06	3.47519351150674e-05
NCK1	-0.573433473157539	2.02496961711363	-4.78877148954598	2.06895746474065e-06	3.48272557292522e-05
AC140847.2	0.325743215863798	0.121072279879811	4.78848239011298	2.07184018439029e-06	3.48560774072171e-05
AC134026.2	0.122830104264526	0.0336206729893964	4.78819426246023	2.07471706095821e-06	3.48785090644326e-05
DISP1	-0.678742954406794	1.27582111070439	-4.78811430581676	2.07551608778879e-06	3.48785090644326e-05
PCGF2	-0.930049934433732	2.60588790252321	-4.78784317486811	2.07822777350405e-06	3.49043805072778e-05
STK33	-0.781194618734461	1.14886830332963	-4.78667240284532	2.08997632865305e-06	3.50819138188447e-05
MAP1A	1.42964055100986	3.59714099020938	4.78612493945152	2.09549197070646e-06	3.51546816358856e-05
USP35	0.520561638398901	1.35471592223442	4.78592709804885	2.09748864888966e-06	3.51683654204034e-05
HPCA	2.57771674990126	2.06121090519015	4.78544538224284	2.10235793896999e-06	3.52295688904019e-05
ZNF621	-0.639020587181194	1.91551364154766	-4.78533205522752	2.10350505363472e-06	3.52295688904019e-05
NCEH1	1.13686258906978	1.54859187198892	4.78305755941658	2.1266556741392e-06	3.55972752470585e-05
SOAT1	-0.744441097852722	1.890725271505	-4.78079856384969	2.14989117734398e-06	3.59659884713196e-05
IBA57-DT	0.756650659008341	0.649306978282942	4.78031171644901	2.15493068612839e-06	3.60169492071911e-05
FAM50B	1.32712619320221	1.49920044159068	4.78027063812492	2.15535642041825e-06	3.60169492071911e-05
PAFAH1B1	0.642404542335995	3.4679203846022	4.77989407623591	2.15926286894447e-06	3.60619908645141e-05
APBB1	0.977553833750529	3.58513688855695	4.77920069954374	2.16647378499658e-06	3.61621392206436e-05
HDGF	-0.596602019579951	4.07182104774783	-4.77902074723477	2.16834902175096e-06	3.61731636805043e-05
MAP1S	0.627614324513314	2.52087044819861	4.77859615432614	2.17277978929752e-06	3.62267841913223e-05
SRR	-0.5843594760877	2.05014439569707	-4.77722133334536	2.18718637232097e-06	3.64465785086591e-05
SLC24A2	1.61987496037325	1.38865094068921	4.77707813674164	2.18869218811783e-06	3.64512729182173e-05
ZNF540	0.675776650508497	0.910819301255451	4.77631827825419	2.19669936001174e-06	3.65641774971658e-05
AC026790.1	0.76020681334897	0.325613956152054	4.77604741078792	2.19956049488605e-06	3.65913477188362e-05
CAMK2A	3.06328256112342	2.09341690436313	4.77564165517963	2.20385314587734e-06	3.66422886532302e-05
ZEB1	-1.20573454366389	3.16753761780839	-4.77530655369881	2.20740439683727e-06	3.66808527505693e-05
VPS25	-0.639349268027533	2.80997062616626	-4.77514029111347	2.20916841465405e-06	3.66896916071212e-05
RHEBL1	0.74380682061659	0.658800362944546	4.77457957978281	2.21512747569425e-06	3.67681527152862e-05
NUP205	-0.791951308138513	2.16972559902153	-4.77407231290923	2.22053187276938e-06	3.68373248508783e-05
THADA	-0.379703938265715	1.1923750860052	-4.77295988776399	2.23242806275826e-06	3.70110881239193e-05
TCTN3	-0.541202434546269	2.5672985920639	-4.77286067417004	2.23349201956756e-06	3.70110881239193e-05
CYRIA	1.01118975538664	2.51169917222185	4.77127354070336	2.25057877555676e-06	3.72734898657003e-05
RPL13A	-0.995858762424162	6.04035798831378	-4.7701308451174	2.26295862437793e-06	3.74576886696643e-05
CACNA2D3	1.29728546819923	0.873351042583606	4.76739958773806	2.29281489151673e-06	3.79308010219917e-05
PKN1	-0.708956941434649	3.81069846675088	-4.76445916713849	2.32538124683529e-06	3.84481969840429e-05
ENTR1	-0.737191794652408	2.58182350472729	-4.76402846509425	2.33018866474711e-06	3.85063030293227e-05
RELN	1.23274494161014	0.609448751256268	4.76341632063615	2.33703776932706e-06	3.85980647226962e-05
SNRNP200	-0.752170384768553	3.53479669611753	-4.7632293248962	2.33913386969861e-06	3.86112684988278e-05
TOR1AIP1	-0.591374170300041	2.43303586994484	-4.763101267016	2.34057035861847e-06	3.86135757002442e-05
STXBP5L	1.1109939495956	0.697034213210091	4.75920779138514	2.38465292554623e-06	3.93190447491226e-05
DDX24	0.620705084958969	3.13270254444657	4.75904124396191	2.38655631018162e-06	3.93286518011004e-05
STAMBP	-0.425566779541866	2.20406367763343	-4.75829300370702	2.39512561413279e-06	3.94480368017954e-05
PCDHB9	-1.10017574263652	1.54407498885746	-4.75807559103187	2.39762110286718e-06	3.94673085689215e-05
JAKMIP3	0.885863374047122	0.69664577358117	4.75638852091899	2.41707070535738e-06	3.9765486996758e-05
AC073592.4	0.093149616188619	0.0089410497615663	4.7541491878848	2.44312174769181e-06	4.01718826078227e-05
SLC6A13	0.665120740673086	0.45065851743642	4.75388933483517	2.44616215554914e-06	4.01996780728159e-05
ZFAND6	-0.688072561013111	2.57383349892051	-4.75091955168587	2.48116964933575e-06	4.07524930049201e-05
ZDHHC8P1	1.20272097079389	0.657834665282633	4.74882932609721	2.50609749920093e-06	4.11392344714472e-05
CARD8	-0.615102149843848	1.30949732818501	-4.7481535450053	2.51420822216234e-06	4.12496377077411e-05
P2RX2	0.544677645596406	0.126037923012909	4.74730240913117	2.52445949114036e-06	4.13950191228951e-05
AC125616.1	0.900156135842098	0.351302991602011	4.7469373329244	2.52886886222619e-06	4.14445002638258e-05
TP53TG5	0.517957339652432	0.495038809606267	4.74671714248693	2.53153189177055e-06	4.14653227024991e-05
AL133481.3	0.129431215403524	0.0203665621540741	4.74556018560642	2.54556876079277e-06	4.16723180642589e-05
PPME1	0.503076479999127	2.34814522869443	4.74410847360266	2.56328771350957e-06	4.19393305125758e-05
NELL2	2.05130461075671	2.01217456932264	4.74339312910921	2.57206247039211e-06	4.20441087340768e-05
WSB2	0.565972351197917	3.48690602514261	4.74335626175851	2.57251548503889e-06	4.20441087340768e-05
SRGAP1	-0.582495014594359	1.01187825245081	-4.74165094119885	2.59355403251746e-06	4.2364702128527e-05
TMC5	0.149123888132886	0.0479356973466246	4.74102065671514	2.60137166790372e-06	4.24691039072572e-05
NAP1L5	1.07071457602249	2.97584209385426	4.7400184432022	2.61384916637272e-06	4.26494249184915e-05
RSPO3	0.798434049419841	0.321585758731636	4.738729374128	2.62998266604312e-06	4.28891696765783e-05
ADH5	-0.610551025791279	3.23918089352863	-4.73821852391192	2.63640273948059e-06	4.2947981925655e-05
EMC8	-0.502538017426755	2.2362287215847	-4.73821289189991	2.63647360333459e-06	4.2947981925655e-05
NKAPD1	-0.448872969070222	2.28211402304704	-4.7380662611138	2.63831920575808e-06	4.29545485560766e-05
ASB16-AS1	-0.602880070204559	1.42800381967536	-4.73755783978807	2.64472819884357e-06	4.30353641011824e-05
HYAL2	-0.978009780286544	2.35168356322856	-4.73731511796105	2.64779314963648e-06	4.30617063953441e-05
AC138647.1	0.222601602610491	0.0520015980858707	4.73638344330508	2.65958955587199e-06	4.32299442111114e-05
LINC01152	-0.737516461458618	1.09378166680207	-4.73517487350133	2.67496721153979e-06	4.34561776460621e-05
LINC02298	0.45232825338201	0.256194663329326	4.73354617406725	2.69582587114776e-06	4.37711574651244e-05
RNF11	0.715171599819741	3.73913860784258	4.73312690149357	2.70122073885903e-06	4.38348507693429e-05
PTPN12	-0.726864487754518	2.60211003591533	-4.73116131870914	2.72665105988573e-06	4.42234287915454e-05
RBMX2	-0.492846586056221	2.23616021862037	-4.73088092810843	2.73029741181379e-06	4.42584628900332e-05
DOC2B	1.29686075786233	1.01849988357482	4.72956453144841	2.74747934017784e-06	4.45127528791163e-05
SNCAIP	-1.2079542766616	1.70983352730819	-4.72905480000068	2.75416036978028e-06	4.45967305553656e-05
KATNA1	-0.565126768587726	1.95909448819384	-4.7285671741872	2.76056628348662e-06	4.46761645596003e-05
SMIM30	-0.853383282910501	2.99790438577924	-4.72825475143436	2.76467809341023e-06	4.47177687621667e-05
PUS3	-0.581928298072265	1.92412912694145	-4.72814374732101	2.76614044126238e-06	4.47177687621667e-05
HMGN1	-0.799687579938803	3.0699240432202	-4.72529439763469	2.80393289845532e-06	4.53041312263713e-05
DNAJC28	0.335386889204969	0.676149792457517	4.72416390889569	2.8190643545863e-06	4.55239145069799e-05
NEFM	2.6527302503762	1.35940071672009	4.7237319653633	2.82486657647869e-06	4.55928872164674e-05
SSBP3	0.930670412736071	2.84775776571335	4.72325271086089	2.83131775885458e-06	4.56722536420215e-05
RPS23	-0.781416177646886	4.67183325330041	-4.72274797459398	2.83812726550506e-06	4.57573111598321e-05
MPP2	0.947688550201665	2.12146672182838	4.72251810032837	2.84123376653546e-06	4.57826077380373e-05
NFE2L2	-0.570021090643879	3.00480073288853	-4.72196743646413	2.8486886950918e-06	4.5854838494239e-05
CABP1	1.64835738102225	1.08617715548801	4.72195951070182	2.84879613185379e-06	4.5854838494239e-05
CTXN2	0.29963861118381	0.22084109403318	4.72091082481862	2.86304589201274e-06	4.60513121962954e-05
ZNF385B	0.895933895201149	0.42752891868361	4.72083379320416	2.86409531155683e-06	4.60513121962954e-05
CRTAP	-0.641282168416461	3.32261638552442	-4.72050694920459	2.86855209903219e-06	4.60980811683651e-05
AL713851.1	0.114234898181612	0.0149387834560024	4.7201446300283	2.87350041404681e-06	4.61483531116082e-05
EEF1A2	2.1417830869325	3.82810439480177	4.7200510448419	2.87477987178565e-06	4.61483531116082e-05
PPM1G	-0.542925216647669	3.39436466811864	-4.71940405647312	2.88364022517487e-06	4.62656458110222e-05
RPSA	-1.07947487869678	4.84509684412566	-4.71437220069432	2.95345230407549e-06	4.73602060908778e-05
SNHG32	-0.861139022628258	4.20575882239888	-4.71219422398922	2.9841709875501e-06	4.7827041801543e-05
SNORD115-45	0.794646429222321	0.34999093444804	4.71155118779801	2.99329910381463e-06	4.79475313143583e-05
PECR	-0.481785443581947	1.41864900539437	-4.71137890388519	2.99574928861272e-06	4.79609797399513e-05
AGAP1	0.916903733134497	2.10078870948514	4.71082917696619	3.00358028707857e-06	4.80605125140386e-05
NPTX2	2.39647614348022	1.77336779334721	4.71005287269156	3.01467246778216e-06	4.82120927742304e-05
TMTC1	0.786973791910255	0.83911047373615	4.70850047151751	3.03697211470133e-06	4.85357443666809e-05
CLEC4GP1	0.837508960921832	0.294603788397847	4.70841738773633	3.03817004162446e-06	4.85357443666809e-05
PHETA1	-0.716408251044751	1.90341875393063	-4.70776748400092	3.04755623781029e-06	4.86595869434396e-05
AC110774.1	0.295721297946216	0.11527749239216	4.70672638726428	3.06265034585869e-06	4.88743847797321e-05
ZC3HC1	-0.640960073876849	2.24653892795459	-4.70613235867866	3.07129491505791e-06	4.89860846173511e-05
NUP43	-0.580868206764474	2.13236841956619	-4.70365756888211	3.10756227533546e-06	4.95380029094964e-05
TCEAL9	-0.741634042498282	3.74529447278099	-4.70278930353597	3.12038375863854e-06	4.9715777188196e-05
TSPAN12	-1.40812783593722	2.276516031612	-4.70235402039587	3.12683061284256e-06	4.97918513311367e-05
RNA5SP37	0.408194755393634	0.208083155732751	4.70157316482238	3.1384277446177e-06	4.99498136714194e-05
AC015712.6	0.217149428318491	0.092444336465816	4.6991229359719	3.1750871871126e-06	5.0506274710384e-05
TNFAIP8L1	0.787139489802678	1.11368406926847	4.6967935691173	3.21031979242842e-06	5.10390164777885e-05
PCDH11Y	0.333558684906354	0.0967746413354094	4.69668269956927	3.21200607426206e-06	5.10390164777885e-05
ANGPTL2	-1.71011383630696	3.65041430447722	-4.69650309332566	3.21473962104606e-06	5.10552087656051e-05
DVL2	-0.624342008415812	2.28234623896892	-4.6946617661587	3.24289329573196e-06	5.14748808956857e-05
HADH	-0.549147580041145	2.96068516026919	-4.69297420681857	3.26890390859151e-06	5.18601068673618e-05
MEG8	0.401640130920835	0.193315732616738	4.69274725728933	3.27241717766803e-06	5.18881995296052e-05
MOSMO	0.518930756124862	1.47537402137873	4.69219112640644	3.28104165602573e-06	5.19972636685121e-05
AC245164.1	0.3314685673849	0.0849755537621729	4.69078529574168	3.30294081256489e-06	5.23164742109347e-05
CD55	0.828150637663519	1.14327630406972	4.68966958822729	3.32042053773344e-06	5.25653815909762e-05
CD200	1.01898831972621	2.41310416406432	4.68915381846677	3.32853109300544e-06	5.26657804928353e-05
TTI2	-0.459960564782307	1.25304267115931	-4.68842423586329	3.34003641255907e-06	5.28197579889453e-05
ZDHHC4	-0.637657884898931	2.7441880374954	-4.68586855600917	3.3806410162437e-06	5.34335075274441e-05
POU3F1	0.770282022304382	0.409775369825435	4.68564344407916	3.3842402392778e-06	5.34620190160288e-05
AC021188.1	-0.952710852620501	1.20720933061712	-4.68423464994263	3.40684866134864e-06	5.37906359690561e-05
AL355578.1	0.282925911948524	0.133852382834856	4.68405717179114	3.40970711697304e-06	5.38072382242836e-05
CDKAL1	-0.519541891200644	1.56621582801844	-4.68348124771325	3.41899881084971e-06	5.39252895071413e-05
OR6B3	0.14772331951269	0.0157134150726785	4.68327821570799	3.42228023365815e-06	5.3948470512373e-05
SEH1L	0.40474738371114	1.47049228777116	4.68147940593646	3.45148527483486e-06	5.43800679968427e-05
AC004830.2	0.276704425432596	0.148270883454283	4.68113593237714	3.45708899674228e-06	5.44318815955744e-05
RPS6	-0.970057140681644	5.72924569532923	-4.68105383410276	3.45842971250006e-06	5.44318815955744e-05
PAK2	-0.570099601954057	3.01774067864264	-4.67880999579086	3.49526705189449e-06	5.49826002489773e-05
GLIPR2	-1.11105619675407	3.10329114414854	-4.6769500432313	3.52608764585585e-06	5.54381404003672e-05
HTR1B	0.441383273832403	0.176141634347206	4.67669469648408	3.53033923780828e-06	5.54756948936437e-05
HNRNPC	-0.513029079724308	4.00670054957509	-4.67531894279624	3.55333081266144e-06	5.58075342507555e-05
ABCA5	0.772239796476956	0.510164587340621	4.67444304021803	3.56804377776339e-06	5.60090709616437e-05
NTSR1	0.625066478402178	0.186950380563287	4.67246980210573	3.60140402660462e-06	5.65029552709338e-05
SPRR2G	0.187168427769986	0.0489310758209741	4.67098905206528	3.62663473592108e-06	5.68688410564812e-05
POLR2J	-0.897749626478451	3.58232025896165	-4.66928131068629	3.65594409437285e-06	5.72982648643341e-05
SFXN3	0.602217448390975	2.43589447991972	4.66916114166218	3.65801506158579e-06	5.73005641788015e-05
ADCY1	1.62472407136334	1.26547686860818	4.66857528440824	3.66812775433207e-06	5.74287635481075e-05
GSK3A	0.613006087915295	2.94193015361279	4.66810137660028	3.67632769549988e-06	5.75268975914848e-05
PPP1R21	0.41315339507709	2.19799979918866	4.66748261131426	3.68706059396664e-06	5.76645432600518e-05
HSPH1	0.91498892646078	2.51680076342412	4.66698744955152	3.69567118684385e-06	5.77634311586279e-05
TRHDE-AS1	0.369044307532645	0.147011985921023	4.6668960277843	3.6972630730185e-06	5.77634311586279e-05
PRKN	0.659815020402992	1.10436174237549	4.66656184765681	3.70308760910382e-06	5.78240916748262e-05
OSBPL1A	1.06279620075831	2.20368691722033	4.66606628184765	3.71174122333707e-06	5.79288417969242e-05
MINK1	0.739535596350025	3.08060304566939	4.66573515495093	3.71753421584838e-06	5.79888600730923e-05
PDLIM2	-0.419620426726453	1.00174677069049	-4.66561122826466	3.7197045192313e-06	5.79923356930208e-05
C6orf136	0.579566775433657	2.31517873357013	4.66421700934659	3.74420523918224e-06	5.83437695512133e-05
KIFAP3	0.559283270664634	2.97491801756817	4.66255963798032	3.77353209456034e-06	5.87699993262645e-05
ORAI3	-0.594034852532061	1.58657766753218	-4.66232907376181	3.77762932734303e-06	5.88030559903925e-05
RUNDC1	0.395716835500128	1.89021810112756	4.65968850201847	3.82485933586387e-06	5.95069733103962e-05
AC138028.1	0.192790743310452	0.105867575430374	4.65957805499609	3.82684713175528e-06	5.95069733103962e-05
COPZ1	-0.583032250328989	3.5392244104971	-4.65929956657459	3.8318636989243e-06	5.95538816422588e-05
UBE2QL1	1.5796645670291	1.64048021278556	4.65736278708108	3.86692715075801e-06	6.00674787142786e-05
CTNND1	-0.652020238962311	3.1509985082766	-4.65713868614173	3.87100411340295e-06	6.00994580234166e-05
ZNF480	-0.620313590192504	1.35021953185278	-4.65685728403028	3.87612937763773e-06	6.0147670978268e-05
MORC4	-0.625041241405168	1.30526578464995	-4.65673102766984	3.87843104204746e-06	6.01520414427548e-05
SULT1C4	-1.24065651366018	2.23956772254173	-4.65632717530635	3.88580212582871e-06	6.02349899546732e-05
SMIM2-IT1	0.20782976202244	0.0682626956312831	4.65381887912416	3.93188562357016e-06	6.09176327256359e-05
BX842568.2	0.214770355748457	0.0942685237846115	4.65361822014039	3.93559481077058e-06	6.09344029163458e-05
CPEB1-AS1	0.154248285919844	0.0909687011837682	4.65353897299303	3.93706062230671e-06	6.09344029163458e-05
CACNB2	0.967693550811239	1.02367113884241	4.65061046029688	3.99159776211423e-06	6.17463886546689e-05
STOX2	0.882529202987348	1.35542872553318	4.65038723857785	3.99578441127387e-06	6.17790592933091e-05
FGF13	0.909708139441646	0.609477363715961	4.64994793544008	4.00403611169186e-06	6.18745134063104e-05
ATPAF2	-0.351917762967008	1.41288019962101	-4.64930356520787	4.01616933284306e-06	6.20298186687763e-05
EEF1A1P6	-1.29248240633684	2.12733741125559	-4.6482078682995	4.03688197238351e-06	6.23174035114754e-05
FAM241B	1.49917475172011	1.67296778179505	4.64734786676339	4.0532109495927e-06	6.25370547445447e-05
TMEM39A	-0.581031413903846	1.43535114567401	-4.64721360323843	4.05576594974029e-06	6.25440696278439e-05
AIDAP2	0.904029985623469	0.406563491990662	4.64700177019989	4.05980022376775e-06	6.25636574877756e-05
RASD2	1.39065311340065	1.25994824879732	4.64692631543509	4.06123815984519e-06	6.25636574877756e-05
LYNX1	1.37761347879192	2.59857334035318	4.6463544591691	4.07215189800277e-06	6.26993480965493e-05
SATB2-AS1	0.464876604245759	0.357017708034578	4.6454513722744	4.08944448445414e-06	6.29330634925454e-05
SS18	-0.537108494066228	2.57347259077538	-4.64522210490653	4.09384578004612e-06	6.29682539453581e-05
GPR26	0.751146517832414	0.206339309223556	4.64476946015649	4.1025486622336e-06	6.30640135387515e-05
HPCAL4	2.24508506806623	2.25930683156311	4.64467811176509	4.10430714749481e-06	6.30640135387515e-05
SPRN	1.19730528652955	1.44265464352428	4.64246166348646	4.14719703768318e-06	6.3682761799537e-05
CPEB3	1.06571282469458	1.09405698425513	4.64237650648185	4.14885344519786e-06	6.3682761799537e-05
PRIMPOL	-0.606376051384651	1.69319931878234	-4.64172262335295	4.16159345728346e-06	6.38454044157584e-05
POU6F2	0.331749527978263	0.110482688819291	4.64103637006924	4.17500456371257e-06	6.40181698755061e-05
EBPL	-0.755961936775431	2.37281652440553	-4.63920788829029	4.21094061610775e-06	6.45359699775897e-05
RNU1-63P	0.172021506271741	0.0433016589347092	4.63812902109483	4.23228327732061e-06	6.48296972387105e-05
CPEB2	0.791790632028442	1.66556278555315	4.63773729506354	4.24005826460588e-06	6.49154010300432e-05
ARHGAP17	-0.464092375999059	1.65084244199263	-4.63601003131461	4.27450492710745e-06	6.54091509349464e-05
SEC61B	-0.697117397799595	3.72301044838819	-4.63540527529621	4.28662891905068e-06	6.55481685164376e-05
NEFL	3.0199861316481	1.91040662205355	4.63533737543651	4.28799221808115e-06	6.55481685164376e-05
CAPN13	0.243308598030655	0.0843832049079575	4.63425554702772	4.30976950598308e-06	6.58415953058494e-05
BRI3BP	0.652321630824217	1.51074967124147	4.63416437721299	4.31160960596435e-06	6.58415953058494e-05
NKIRAS2	-0.741339850151704	2.20697936742881	-4.63384429112906	4.31807594844657e-06	6.59065431024305e-05
DRAM2	-0.748896494622103	2.4155681521755	-4.63164840869631	4.36268867166234e-06	6.65321994619054e-05
RNU6-1123P	0.72402886168768	0.340099381451649	4.63145135207488	4.3667137507902e-06	6.65321994619054e-05
C12orf76	0.590894715071641	2.03488548207025	4.63139585589884	4.36784795925677e-06	6.65321994619054e-05
RGS7	1.58790624302496	1.45420155091559	4.63138817790846	4.36800490120307e-06	6.65321994619054e-05
DKC1	-0.568870825817894	2.56599625514511	-4.62907898045268	4.41545257937304e-06	6.72205250043815e-05
ANKRD18DP	0.198306469272201	0.0750033695550276	4.62871925250059	4.42288841303276e-06	6.72993209827744e-05
FHL1	-0.859666989697824	4.18958531365431	-4.62841370065806	4.42921383076912e-06	6.7361148852218e-05
ILF2	-0.665857228336268	4.35468071173446	-4.62759353145963	4.44623564163383e-06	6.75855053274999e-05
LINC01649	0.276221376963453	0.092584217871391	4.62731240882798	4.45208450885393e-06	6.76398839309451e-05
COG2	-0.47931990180068	1.57791262146889	-4.62630298009287	4.47314702199427e-06	6.7925227955607e-05
GNPAT	-0.405691083928511	2.97320242351404	-4.6256639820265	4.48652963071747e-06	6.80937203585652e-05
PRR14	-0.639287752612125	2.64393292409783	-4.62408013858411	4.51986618194894e-06	6.85647351839407e-05
LANCL1-AS1	0.429786777093693	0.394206781222777	4.62365892752334	4.52877174009415e-06	6.86648497334641e-05
KRT8P12	-0.608280136955201	1.54431053859495	-4.62294284869587	4.54395029235425e-06	6.8859924583066e-05
GNG3	2.65044097176655	2.44522971392676	4.62234317541361	4.55669899225907e-06	6.90179972489779e-05
DDN-AS1	0.211104856378387	0.14852616870354	4.62218730551938	4.56001831326662e-06	6.90331598029758e-05
SNHG1	-1.10637307789981	2.71707547132075	-4.62177569625335	4.56879488525743e-06	6.91308811449166e-05
DNMBP	-0.780657304032881	1.59195716778321	-4.62095561581242	4.58632948815063e-06	6.93609545445148e-05
AC006249.1	0.278103560003026	0.231122560142473	4.62031782911633	4.60001101136616e-06	6.95061752467731e-05
NBEA	1.02934115082901	1.33647166953155	4.62029040614259	4.60060015485895e-06	6.95061752467731e-05
TCN2	-0.809137835123166	2.65827037728406	-4.61996630487459	4.60756849831472e-06	6.95733677347418e-05
PRRT2	1.50885724807717	2.18002426231653	4.61986631317708	4.60972041576485e-06	6.95733677347418e-05
SNHG28	0.613887402324896	0.514004316269405	4.61968670955625	4.61358808170169e-06	6.95964670197128e-05
BCAS4	0.699180647996802	0.801833644192525	4.61916618740864	4.62481484902197e-06	6.97304995312285e-05
KLF8	0.284755056806555	0.174754382177858	4.61622430152037	4.68876095634071e-06	7.06588682985393e-05
HSPD1	-0.483651065369632	4.07869938247966	-4.61506180602967	4.71426271815336e-06	7.10072408807136e-05
TANC1	-0.763042630452625	1.67969989321283	-4.6135049794118	4.74862359511549e-06	7.14886316558893e-05
RNA5SP452	0.225936472073458	0.0582576310084998	4.61313921028687	4.75673133197894e-06	7.15745051054416e-05
LINC02648	0.174392113771443	0.0600519304874907	4.61301752241106	4.75943164296595e-06	7.15789674061818e-05
NRG4	0.217245709799258	0.0995652289639074	4.61107862240697	4.80265577233986e-06	7.21925712209674e-05
SPNS2	0.935730294607087	2.03917687938948	4.60944184873391	4.83943765663156e-06	7.27087661650729e-05
LRRC56	0.554763206763589	0.692156443889492	4.60839862271911	4.86302216470868e-06	7.30262602222365e-05
AL022322.1	0.692945629734387	0.575580769018165	4.60802267679369	4.87154829386847e-06	7.311742192279e-05
HIF1A	-0.976502806813854	3.81216429339876	-4.60688875064121	4.89735175770371e-06	7.3467677904736e-05
INTS14	-0.47195418564411	2.31423296756639	-4.60658527861451	4.90427974710095e-06	7.35345630962599e-05
PNPLA7	0.680645596766413	0.739254383745106	4.60402703965121	4.96305709947477e-06	7.43784168636939e-05
AC010186.2	-0.521808140883399	0.800964273986207	-4.60326896789254	4.98060380597822e-06	7.46038330656033e-05
INPPL1	-0.782583707910743	3.08952012975209	-4.60193387017003	5.01165151820261e-06	7.50311507838297e-05
RPL27A	-0.859238183788531	4.08429216647262	-4.60095425375332	5.03455057539921e-06	7.53138974428299e-05
KNDC1	1.47059242328726	1.71542662324367	4.60090964416369	5.03559573539776e-06	7.53138974428299e-05
TAGLN3	1.94502042388509	3.257769185878	4.60035632094552	5.04857689235031e-06	7.54701419178752e-05
UBE2L6	-0.779977375938442	3.88071416479442	-4.6001775230947	5.05277841432264e-06	7.54950504875562e-05
AHRR	0.378367453291213	0.317450087738661	4.5989103908852	5.08265072169408e-06	7.59032964847574e-05
LRP10	-0.811022046763494	3.1591595649359	-4.59848122861643	5.09280647914902e-06	7.60168377624559e-05
MFSD6	1.0737808754795	2.30814287385965	4.59755947192256	5.11468493839221e-06	7.63051543564345e-05
GDI1	0.570045562788817	4.76225698683985	4.59553560108486	5.16303965602286e-06	7.69657035606421e-05
KCNAB1	1.20792716084642	1.09497229410899	4.59549015753528	5.16413042226352e-06	7.69657035606421e-05
PAK3	1.36166673030975	1.23820323996181	4.5952174369842	5.1706810894883e-06	7.70041459060317e-05
[truncated: 5,011 more rows]
